# Supplementary material for: Poly[triaqua­(μ-butane-1,2,3,4-tetra­carboxyl­ato)dicadmium(II)]
Source: Acta Crystallogr Sect E Struct Rep Online. 2009 Nov 11;65(Pt 12):m1555. doi: 10.1107/S1600536809045255 (PMC2971854; doi:10.1107/S1600536809045255)
Supplement: Supplementary file 1 [file e-65-m1555-sup1.cif]

##############################################################################
###                                                                        ###
###        Electronic paper (Acta Crystallographica Section E)             ###
###                                                                        ###
##############################################################################
#                                                                            #
# This CIF contains the data in a paper accepted for publication in Acta     #
# Crystallographica Section E. It conforms to the requirements of Notes      #
# for Authors for Section E, and has been peer reviewed under the auspices   #
# of the IUCr Commission on Journals.                                        #
#                                                                            #
# Full details of the Crystallographic Information File format               #
# are given in the paper "The Crystallographic Information File (CIF):       #
# a New Standard Archive File for Crystallography" by S. R. Hall, F. H.      #
# Allen and I. D. Brown [Acta Cryst. (1991), A47, 655-685].                  #
#                                                                            #
# The current version of the core CIF dictionary is obtainable from          #
# ftp://ftp.iucr.org/pub/cif_core.dic. The current version number is 2.4.    #
#                                                                            #
# Software is freely available for graphical display of the structure(s) in  #
# this CIF.  For information consult the CIF home page http://www.iucr.org/  #
# cif/home.html                                                              #
#                                                                            #
# This file may be used for bona fide research purposes within the           #
# scientific community so long as proper attribution is given to the journal # 
# article from which it was obtained.                                        #
#                                                                            #
##############################################################################
                                             
data_global
_audit_creation_method     'SHELXL97'
_journal_date_recd_electronic     2009-10-19
_journal_date_accepted     2009-10-28
_journal_name_full     'Acta Crystallographica, Section E'
_journal_year     2009
_journal_volume     65
_journal_issue     12
_journal_page_first     m1555
_journal_page_last     m1555
_journal_paper_category     QM
_journal_coeditor_code     CI2945
_publ_contact_author_name     'Chun-Hong Ma'
_publ_contact_author_address
;
School of Chemistry and Chemical Engineering, Jiangsu University,
Zhenjiang 212013, People's Republic of China
and
College of Chemistry, Jilin Normal University,
Siping 136000, People's Republic of China
;
_publ_contact_author_email     machunhongjlsp@yahoo.com.cn
_publ_contact_author_fax     ?
_publ_contact_author_phone     ?
_publ_section_title
;
Poly[triaqua(\m-butane-1,2,3,4-tetracarboxylato)dicadmium(II)]
;
loop_
    _publ_author_name
    _publ_author_address
    'Chun-Hong Ma'
;
School of Chemistry and Chemical Engineering, Jiangsu University,
Zhenjiang 212013, People's Republic of China
and
College of Chemistry, Jilin Normal University,
Siping 136000, People's Republic of China
;
    'Yong-Sheng Yan'
;
School of Chemistry and Chemical Engineering, Jiangsu University,
Zhenjiang 212013, People's Republic of China
;
data_I
_audit_creation_method     SHELXL-97
_chemical_name_systematic
;
Poly[triaqua(\m-butane-1,2,3,4-tetracarboxylato)dicadmium(II)]
;
_chemical_name_common     ?
_chemical_formula_moiety     'C8 H12 Cd2 O11'
_chemical_formula_sum     'C8 H12 Cd2 O11'
_chemical_formula_iupac     '[Cd2 (C8 H6 O8) (H2 O)3]'
_chemical_formula_weight     508.98
_chemical_melting_point     ?
_symmetry_cell_setting     Triclinic
_symmetry_space_group_name_H-M     'P -1'
_symmetry_space_group_name_Hall     '-P 1'
loop_
    _symmetry_equiv_pos_as_xyz
    'x, y, z'
    '-x, -y, -z'
_cell_length_a     7.499(4)
_cell_length_b     7.928(4)
_cell_length_c     11.982(5)
_cell_angle_alpha     72.886(4)
_cell_angle_beta     85.748(4)
_cell_angle_gamma     65.666(5)
_cell_volume     619.4(6)
_cell_formula_units_Z     2
_cell_measurement_reflns_used     2847
_cell_measurement_theta_min     3.01
_cell_measurement_theta_max     29.14
_cell_measurement_temperature     293(2)
_exptl_crystal_description     Block
_exptl_crystal_colour     colourless
_exptl_crystal_size_max     0.27
_exptl_crystal_size_mid     0.22
_exptl_crystal_size_min     0.20
_exptl_crystal_density_diffrn     2.729
_exptl_crystal_density_meas     ?
_exptl_crystal_density_method     'not measured'
_exptl_crystal_F_000     488
_exptl_absorpt_coefficient_mu     3.493
_exptl_absorpt_correction_type     multi-scan
_exptl_absorpt_process_details     '(SADABS; Sheldrick, 1996)'
_exptl_absorpt_correction_T_min     0.812
_exptl_absorpt_correction_T_max     0.910
_exptl_special_details
;
;
_diffrn_ambient_temperature     293(2)
_diffrn_radiation_type     MoK\a
_diffrn_radiation_wavelength     0.71073
_diffrn_radiation_source     'fine-focus sealed tube'
_diffrn_radiation_monochromator     graphite
_diffrn_measurement_device_type     'Bruker APEX CCD area-detector'
_diffrn_measurement_method     \w
_diffrn_detector_area_resol_mean     ?
_diffrn_reflns_number     4846
_diffrn_reflns_av_R_equivalents     0.0241
_diffrn_reflns_av_sigmaI/netI     0.0452
_diffrn_reflns_theta_min     2.95
_diffrn_reflns_theta_max     29.14
_diffrn_reflns_theta_full     25.00
_diffrn_measured_fraction_theta_max     0.854
_diffrn_measured_fraction_theta_full     0.998
_diffrn_reflns_limit_h_min     -10
_diffrn_reflns_limit_h_max     9
_diffrn_reflns_limit_k_min     -9
_diffrn_reflns_limit_k_max     9
_diffrn_reflns_limit_l_min     -16
_diffrn_reflns_limit_l_max     12
_diffrn_standards_number     0
_diffrn_standards_interval_count     .
_diffrn_standards_interval_time     .
_diffrn_standards_decay_%     ?
_refine_special_details
;
Refinement of <i>F</i>^2^ against ALL reflections. The weighted <i>R</i>-factor
<i>wR</i> and goodness of fit <i>S</i> are based on <i>F</i>^2^, conventional
<i>R</i>-factors <i>R</i> are based on <i>F</i>, with <i>F</i> set to zero for
negative <i>F</i>^2^. The threshold expression of <i>F</i>^2^ >
\s(<i>F</i>^2^) is used only for calculating <i>R</i>-factors(gt) <i>etc</i>.
and is not relevant to the choice of reflections for refinement.
<i>R</i>-factors based on <i>F</i>^2^ are statistically about twice as large
as those based on <i>F</i>, and <i>R</i>- factors based on ALL data will be
even larger.
;
_reflns_number_total     2847
_reflns_number_gt     2225
_reflns_threshold_expression     I>2\s(I)
_refine_ls_structure_factor_coef     Fsqd
_refine_ls_matrix_type     full
_refine_ls_R_factor_all     0.0386
_refine_ls_R_factor_gt     0.0259
_refine_ls_wR_factor_gt     0.0506
_refine_ls_wR_factor_ref     0.0528
_refine_ls_goodness_of_fit_ref     0.922
_refine_ls_restrained_S_all     0.922
_refine_ls_number_reflns     2847
_refine_ls_number_parameters     208
_refine_ls_number_restraints     4
_refine_ls_hydrogen_treatment     mixed
_refine_ls_weighting_scheme     calc
_refine_ls_weighting_details
                  'calc w=1/[\s^2^(Fo^2^)+(0.024P)^2^] where P=(Fo^2^+2Fc^2^)/3'
_atom_sites_solution_hydrogens     geom
_atom_sites_solution_primary     direct
_atom_sites_solution_secondary     difmap
_refine_ls_shift/su_max     0.001
_refine_ls_shift/su_mean     0.000
_refine_diff_density_max     0.747
_refine_diff_density_min     -0.851
_refine_ls_extinction_method     none
_refine_ls_extinction_coef     ?
loop_
    _atom_type_symbol
    _atom_type_description
    _atom_type_scat_dispersion_real
    _atom_type_scat_dispersion_imag
    _atom_type_scat_source
    'C' 'C' 0.0033 0.0016
                         'International Tables Vol C Tables 4.2.6.8 and 6.1.1.4'
    'H' 'H' 0.0000 0.0000
                         'International Tables Vol C Tables 4.2.6.8 and 6.1.1.4'
    'O' 'O' 0.0106 0.0060
                         'International Tables Vol C Tables 4.2.6.8 and 6.1.1.4'
    'Cd' 'Cd' -0.8075 1.2024
                         'International Tables Vol C Tables 4.2.6.8 and 6.1.1.4'
_computing_data_collection     'SMART (Bruker, 1997)'
_computing_cell_refinement     'SAINT (Bruker, 1999)'
_computing_data_reduction     'SAINT (Bruker, 1999)'
_computing_structure_solution     'SHELXS97 (Sheldrick, 2008)'
_computing_structure_refinement     'SHELXL97 (Sheldrick, 2008)'
_computing_molecular_graphics     'SHELXTL-Plus (Sheldrick, 2008)'
_computing_publication_material     'SHELXL97 (Sheldrick, 2008)'
loop_
    _atom_site_type_symbol
    _atom_site_label
    _atom_site_fract_x
    _atom_site_fract_y
    _atom_site_fract_z
    _atom_site_U_iso_or_equiv
    _atom_site_adp_type
    _atom_site_calc_flag
    _atom_site_refinement_flags
    _atom_site_occupancy
    _atom_site_disorder_assembly
    _atom_site_disorder_group
    C C1 -1.1870(5) -0.0435(5) 0.8775(3) 0.0222(8) Uani d . 1 . .
    C C2 -1.0228(5) -0.2392(5) 0.9250(4) 0.0242(9) Uani d . 1 . .
    H H2A -0.9498 -0.2348 0.9868 0.029 Uiso calc R 1 . .
    H H2B -0.9344 -0.2675 0.8632 0.029 Uiso calc R 1 . .
    C C3 -1.0890(5) -0.4024(5) 0.9729(3) 0.0195(8) Uani d . 1 . .
    H H3 -1.1514 -0.4154 0.9087 0.023 Uiso calc R 1 . .
    C C4 -1.2362(5) -0.3626(5) 1.0672(3) 0.0180(8) Uani d . 1 . .
    C C5 -0.5128(5) 0.1885(5) 0.5710(3) 0.0157(7) Uani d . 1 . .
    C C6 -0.5234(5) 0.1089(5) 0.4728(3) 0.0138(7) Uani d . 1 . .
    H H6 -0.4237 0.1222 0.4175 0.017 Uiso calc R 1 . .
    C C7 -0.7242(5) 0.2187(5) 0.4086(3) 0.0198(8) Uani d . 1 . .
    H H7A -0.7313 0.1558 0.3518 0.024 Uiso calc R 1 . .
    H H7B -0.8234 0.2119 0.4643 0.024 Uiso calc R 1 . .
    C C8 -0.7700(5) 0.4286(5) 0.3463(3) 0.0186(8) Uani d . 1 . .
    O O1 -1.1495(4) 0.1055(4) 0.8533(2) 0.0254(6) Uani d . 1 . .
    O O2 -1.3566(4) -0.0238(4) 0.8590(3) 0.0316(7) Uani d . 1 . .
    O O1W -0.7754(4) 0.6162(4) 0.6382(3) 0.0295(7) Uani d . 1 . .
    H HW11 -0.847(7) 0.565(7) 0.635(4) 0.044 Uiso d . 1 . .
    H HW12 -0.721(7) 0.639(7) 0.574(4) 0.044 Uiso d . 1 . .
    O O3 -0.6391(4) 0.2043(4) 0.6460(2) 0.0230(6) Uani d . 1 . .
    O O2W -0.9660(4) 0.0105(5) 0.6309(3) 0.0293(7) Uani d D 1 . .
    H HW22 -0.916(7) -0.104(7) 0.631(4) 0.044 Uiso d . 1 . .
    H HW21 -1.084(3) 0.058(6) 0.611(4) 0.044 Uiso d D 1 . .
    O O4 -0.3718(4) 0.2352(4) 0.5789(2) 0.0249(6) Uani d . 1 . .
    O O3W -0.6465(4) -0.1422(4) 0.8435(3) 0.0421(9) Uani d D 1 . .
    H HW31 -0.545(5) -0.136(6) 0.864(4) 0.063 Uiso d D 1 . .
    H HW32 -0.628(7) -0.259(4) 0.875(4) 0.063 Uiso d D 1 . .
    O O5 -1.2174(4) -0.2778(4) 1.1353(2) 0.0322(7) Uani d . 1 . .
    O O6 -1.3702(4) -0.4211(4) 1.0774(2) 0.0293(7) Uani d . 1 . .
    O O7 -0.6349(4) 0.4662(4) 0.2971(3) 0.0450(9) Uani d . 1 . .
    O O8 -0.9426(4) 0.5479(4) 0.3476(3) 0.0386(8) Uani d . 1 . .
    Cd Cd1 -0.89424(4) 0.14635(4) 0.75659(2) 0.01890(8) Uani d . 1 . .
    Cd Cd2 -0.48747(4) 0.31540(4) 0.76500(2) 0.01614(8) Uani d . 1 . .
loop_
    _atom_site_aniso_label
    _atom_site_aniso_U_11
    _atom_site_aniso_U_22
    _atom_site_aniso_U_33
    _atom_site_aniso_U_12
    _atom_site_aniso_U_13
    _atom_site_aniso_U_23
    C1 0.019(2) 0.0184(19) 0.021(2) -0.0033(16) 0.0030(16) -0.0005(16)
    C2 0.0179(19) 0.0178(19) 0.032(2) -0.0057(16) 0.0038(17) -0.0031(17)
    C3 0.0173(19) 0.0170(19) 0.020(2) -0.0034(16) 0.0041(16) -0.0056(16)
    C4 0.0171(18) 0.0115(17) 0.0177(19) -0.0006(15) 0.0044(15) -0.0020(15)
    C5 0.0149(18) 0.0066(15) 0.0194(19) -0.0002(14) -0.0035(15) -0.0002(14)
    C6 0.0117(17) 0.0137(17) 0.0149(18) -0.0045(14) 0.0010(14) -0.0037(14)
    C7 0.0176(19) 0.0157(18) 0.022(2) -0.0057(15) -0.0049(16) -0.0001(15)
    C8 0.020(2) 0.0136(18) 0.020(2) -0.0054(16) -0.0048(16) -0.0029(15)
    O1 0.0239(14) 0.0194(14) 0.0319(16) -0.0115(12) 0.0077(13) -0.0038(12)
    O2 0.0195(15) 0.0229(15) 0.0472(19) -0.0093(12) -0.0054(13) -0.0002(14)
    O1W 0.0262(16) 0.0263(16) 0.0362(18) -0.0125(13) 0.0027(14) -0.0068(14)
    O3 0.0205(14) 0.0247(14) 0.0276(15) -0.0101(12) 0.0100(12) -0.0139(12)
    O2W 0.0237(15) 0.0300(16) 0.0406(18) -0.0120(14) 0.0021(14) -0.0177(15)
    O4 0.0241(14) 0.0297(15) 0.0276(15) -0.0160(13) 0.0017(12) -0.0104(12)
    O3W 0.0237(17) 0.0224(16) 0.073(3) -0.0105(14) -0.0142(16) 0.0028(16)
    O5 0.0320(16) 0.0449(18) 0.0316(17) -0.0197(14) 0.0097(13) -0.0241(15)
    O6 0.0237(15) 0.0331(16) 0.0367(17) -0.0155(13) 0.0118(13) -0.0150(14)
    O7 0.0289(17) 0.0218(16) 0.075(3) -0.0138(14) 0.0029(17) 0.0039(16)
    O8 0.0228(16) 0.0213(15) 0.052(2) 0.0002(13) 0.0038(15) 0.0030(14)
    Cd1 0.01652(15) 0.01605(14) 0.02473(16) -0.00788(11) 0.00187(12)
                                                                    -0.00519(12)
    Cd2 0.01470(14) 0.01407(14) 0.01976(15) -0.00613(11) 0.00438(11)
                                                                    -0.00553(11)
_geom_special_details
;
All e.s.d.'s (except the e.s.d. in the dihedral angle between two l.s. planes)
are estimated using the full covariance matrix. The cell e.s.d.'s are taken
into account individually in the estimation of e.s.d.'s in distances, angles
and torsion angles; correlations between e.s.d.'s in cell parameters are only
used when they are defined by crystal symmetry. An approximate (isotropic)
treatment of cell e.s.d.'s is used for estimating e.s.d.'s involving l.s.
planes.
;
loop_
    _geom_bond_atom_site_label_1
    _geom_bond_atom_site_label_2
    _geom_bond_site_symmetry_2
    _geom_bond_distance
    _geom_bond_publ_flag
    C1 O2 . 1.245(4) ?
    C1 O1 . 1.272(4) ?
    C1 C2 . 1.502(5) ?
    C2 C3 . 1.517(5) ?
    C2 H2A . 0.97 ?
    C2 H2B . 0.97 ?
    C3 C4 . 1.528(5) ?
    C3 C3 2_347 1.560(7) ?
    C3 H3 . 0.98 ?
    C4 O5 . 1.247(4) ?
    C4 O6 . 1.254(4) ?
    C5 O3 . 1.251(4) ?
    C5 O4 . 1.274(4) ?
    C5 C6 . 1.511(5) ?
    C6 C7 . 1.522(5) ?
    C6 C6 2_456 1.549(7) ?
    C6 H6 . 0.98 ?
    C7 C8 . 1.510(5) ?
    C7 H7A . 0.97 ?
    C7 H7B . 0.97 ?
    C8 O7 . 1.232(5) ?
    C8 O8 . 1.252(4) ?
    O1 Cd1 . 2.252(3) ?
    O1 Cd2 1_455 2.490(3) ?
    O2 Cd2 1_455 2.381(3) ?
    O1W Cd2 . 2.601(3) ?
    O1W HW11 . 0.81(5) ?
    O1W HW12 . 0.85(5) ?
    O3 Cd1 . 2.370(3) ?
    O3 Cd2 . 2.430(3) ?
    O2W Cd1 . 2.295(3) ?
    O2W HW22 . 0.83(5) ?
    O2W HW21 . 0.831(19) ?
    O4 Cd2 . 2.495(3) ?
    O3W Cd1 . 2.270(3) ?
    O3W HW31 . 0.842(19) ?
    O3W HW32 . 0.849(19) ?
    O5 Cd1 2_357 2.267(3) ?
    O5 Cd2 2_357 2.521(3) ?
    O6 Cd2 2_357 2.303(3) ?
    O7 Cd2 2_466 2.201(3) ?
    O8 Cd1 2_366 2.221(3) ?
    Cd1 O8 2_366 2.221(3) ?
    Cd1 O5 2_357 2.267(3) ?
    Cd2 O7 2_466 2.201(3) ?
    Cd2 O6 2_357 2.303(3) ?
    Cd2 O2 1_655 2.381(3) ?
    Cd2 O1 1_655 2.490(3) ?
    Cd2 O5 2_357 2.521(3) ?
loop_
    _geom_angle_atom_site_label_1
    _geom_angle_atom_site_label_2
    _geom_angle_atom_site_label_3
    _geom_angle_site_symmetry_1
    _geom_angle_site_symmetry_3
    _geom_angle
    _geom_angle_publ_flag
    O2 C1 O1 . . 119.4(3) ?
    O2 C1 C2 . . 121.9(3) ?
    O1 C1 C2 . . 118.7(3) ?
    C1 C2 C3 . . 114.3(3) ?
    C1 C2 H2A . . 108.7 ?
    C3 C2 H2A . . 108.7 ?
    C1 C2 H2B . . 108.7 ?
    C3 C2 H2B . . 108.7 ?
    H2A C2 H2B . . 107.6 ?
    C2 C3 C4 . . 111.4(3) ?
    C2 C3 C3 . 2_347 110.8(4) ?
    C4 C3 C3 . 2_347 108.2(4) ?
    C2 C3 H3 . . 108.8 ?
    C4 C3 H3 . . 108.8 ?
    C3 C3 H3 2_347 . 108.8 ?
    O5 C4 O6 . . 121.1(3) ?
    O5 C4 C3 . . 119.4(3) ?
    O6 C4 C3 . . 119.5(3) ?
    O3 C5 O4 . . 119.9(3) ?
    O3 C5 C6 . . 120.3(3) ?
    O4 C5 C6 . . 119.8(3) ?
    C5 C6 C7 . . 110.8(3) ?
    C5 C6 C6 . 2_456 107.5(3) ?
    C7 C6 C6 . 2_456 111.7(3) ?
    C5 C6 H6 . . 108.9 ?
    C7 C6 H6 . . 108.9 ?
    C6 C6 H6 2_456 . 108.9 ?
    C8 C7 C6 . . 113.6(3) ?
    C8 C7 H7A . . 108.8 ?
    C6 C7 H7A . . 108.8 ?
    C8 C7 H7B . . 108.8 ?
    C6 C7 H7B . . 108.8 ?
    H7A C7 H7B . . 107.7 ?
    O7 C8 O8 . . 126.0(3) ?
    O7 C8 C7 . . 117.0(3) ?
    O8 C8 C7 . . 116.9(3) ?
    C1 O1 Cd1 . . 127.2(2) ?
    C1 O1 Cd2 . 1_455 90.8(2) ?
    Cd1 O1 Cd2 . 1_455 118.95(12) ?
    C1 O2 Cd2 . 1_455 96.6(2) ?
    Cd2 O1W HW11 . . 99(3) ?
    Cd2 O1W HW12 . . 101(3) ?
    HW11 O1W HW12 . . 111(5) ?
    C5 O3 Cd1 . . 157.2(2) ?
    C5 O3 Cd2 . . 95.5(2) ?
    Cd1 O3 Cd2 . . 105.53(10) ?
    Cd1 O2W HW22 . . 128(3) ?
    Cd1 O2W HW21 . . 114(3) ?
    HW22 O2W HW21 . . 109(5) ?
    C5 O4 Cd2 . . 91.9(2) ?
    Cd1 O3W HW31 . . 116(3) ?
    Cd1 O3W HW32 . . 139(3) ?
    HW31 O3W HW32 . . 104(3) ?
    C4 O5 Cd1 . 2_357 165.6(2) ?
    C4 O5 Cd2 . 2_357 87.7(2) ?
    Cd1 O5 Cd2 2_357 2_357 105.79(11) ?
    C4 O6 Cd2 . 2_357 97.8(2) ?
    C8 O7 Cd2 . 2_466 146.3(3) ?
    C8 O8 Cd1 . 2_366 132.2(3) ?
    O8 Cd1 O1 2_366 . 97.13(10) ?
    O8 Cd1 O5 2_366 2_357 83.82(13) ?
    O1 Cd1 O5 . 2_357 104.20(10) ?
    O8 Cd1 O3W 2_366 . 161.95(11) ?
    O1 Cd1 O3W . . 100.36(11) ?
    O5 Cd1 O3W 2_357 . 87.57(13) ?
    O8 Cd1 O2W 2_366 . 96.30(13) ?
    O1 Cd1 O2W . . 84.45(11) ?
    O5 Cd1 O2W 2_357 . 171.28(10) ?
    O3W Cd1 O2W . . 89.84(13) ?
    O8 Cd1 O3 2_366 . 79.76(10) ?
    O1 Cd1 O3 . . 176.60(9) ?
    O5 Cd1 O3 2_357 . 76.92(10) ?
    O3W Cd1 O3 . . 82.86(11) ?
    O2W Cd1 O3 . . 94.50(10) ?
    O7 Cd2 O6 2_466 2_357 94.65(12) ?
    O7 Cd2 O2 2_466 1_655 135.30(11) ?
    O6 Cd2 O2 2_357 1_655 98.61(10) ?
    O7 Cd2 O3 2_466 . 127.03(11) ?
    O6 Cd2 O3 2_357 . 123.75(9) ?
    O2 Cd2 O3 1_655 . 78.14(10) ?
    O7 Cd2 O1 2_466 1_655 82.94(11) ?
    O6 Cd2 O1 2_357 1_655 98.91(10) ?
    O2 Cd2 O1 1_655 1_655 52.95(8) ?
    O3 Cd2 O1 . 1_655 119.71(9) ?
    O7 Cd2 O4 2_466 . 84.40(11) ?
    O6 Cd2 O4 2_357 . 172.55(9) ?
    O2 Cd2 O4 1_655 . 87.15(10) ?
    O3 Cd2 O4 . . 52.67(8) ?
    O1 Cd2 O4 1_655 . 88.32(9) ?
    O7 Cd2 O5 2_466 2_357 140.00(11) ?
    O6 Cd2 O5 2_357 2_357 53.43(9) ?
    O2 Cd2 O5 1_655 2_357 78.81(10) ?
    O3 Cd2 O5 . 2_357 71.26(9) ?
    O1 Cd2 O5 1_655 2_357 121.41(10) ?
    O4 Cd2 O5 . 2_357 123.88(8) ?
    O7 Cd2 O1W 2_466 . 76.29(11) ?
    O6 Cd2 O1W 2_357 . 86.09(11) ?
    O2 Cd2 O1W 1_655 . 146.80(9) ?
    O3 Cd2 O1W . . 72.16(10) ?
    O1 Cd2 O1W 1_655 . 158.98(9) ?
    O4 Cd2 O1W . . 86.51(10) ?
    O5 Cd2 O1W 2_357 . 77.91(11) ?
loop_
    _geom_hbond_atom_site_label_D
    _geom_hbond_atom_site_label_H
    _geom_hbond_atom_site_label_A
    _geom_hbond_site_symmetry_A
    _geom_hbond_distance_DH
    _geom_hbond_distance_HA
    _geom_hbond_distance_DA
    _geom_hbond_angle_DHA
    O1W HW11 O8 2_366 0.81(5) 2.08(5) 2.877(4) 169(5)
    O1W HW12 O4 2_466 0.85(5) 2.04(5) 2.866(4) 166(5)
    O2W HW22 O1W 1_545 0.83(5) 2.00(5) 2.828(5) 175(5)
    O2W HW21 O4 1_455 0.83(2) 2.02(2) 2.825(4) 163(4)
    O3W HW31 O2 1_655 0.84(2) 1.95(2) 2.736(4) 156(4)
    O3W HW32 O6 2_347 0.85(2) 2.43(2) 3.260(5) 165(4)
