# Supplementary material for: Poly[triaqua­(μ-butane-1,2,3,4-tetra­carboxyl­ato)dicadmium(II)]
Source: Acta Crystallogr Sect E Struct Rep Online. 2009 Nov 11;65(Pt 12):m1555. doi: 10.1107/S1600536809045255 (PMC2971854; doi:10.1107/S1600536809045255)
Supplement: Supplementary file 2 [file e-65-m1555-Isup2.hkl]

#
# h,k,l, Fc-squared, Fo-squared, sigma(Fo-squared) and status flag
#
data_I
_shelx_title ' ma'
_shelx_refln_list_code          4
_shelx_F_calc_maximum      208.61
_exptl_crystal_F_000       488.00
_reflns_d_resolution_high  0.7299
 
loop_
 _symmetry_equiv_pos_as_xyz
 'x, y, z'
 '-x, -y, -z'
 
_cell_length_a     7.4990
_cell_length_b     7.9280
_cell_length_c    11.9820
_cell_angle_alpha  72.886
_cell_angle_beta   85.748
_cell_angle_gamma  65.666
 
_shelx_F_squared_multiplier     1.000
 
loop_
 _refln_index_h
 _refln_index_k
 _refln_index_l
 _refln_F_squared_calc
 _refln_F_squared_meas
 _refln_F_squared_sigma
 _refln_observed_status
   1   0   0      742.34      798.73     18.61 o
   2   0   0     6438.99     6688.26     68.47 o
   3   0   0     4737.68     4524.61    103.91 o
   4   0   0       33.43       63.39     23.25 o
   5   0   0     5832.97     6092.99    114.95 o
   6   0   0      317.39      278.01     50.09 o
   7   0   0     3233.69     3470.61    134.30 o
   8   0   0     2655.29     2849.49    135.15 o
   9   0   0        1.64       29.63     61.86 o
  -8   1   0       32.93       22.85     61.04 o
  -7   1   0      532.74      604.61     72.40 o
  -6   1   0      259.24      236.22     54.37 o
  -5   1   0      589.85      580.14     43.13 o
  -4   1   0      361.46      401.93     34.20 o
  -3   1   0      742.60      805.18     53.51 o
  -2   1   0     4359.03     4487.03     44.62 o
  -1   1   0    14442.48    14085.66    135.30 o
   0   1   0      483.84      478.62     23.66 o
   1   1   0        9.46       20.96      8.30 o
   2   1   0     5006.42     5003.58     33.14 o
   3   1   0      221.91      233.38     13.84 o
   4   1   0    10003.36    10547.01    181.56 o
   5   1   0        5.09        5.56      6.23 o
   6   1   0       43.63       45.52     25.47 o
   7   1   0     4125.89     4058.93    135.62 o
   8   1   0       34.77       35.86     42.97 o
   9   1   0     1326.20     1264.64    101.98 o
  -7   2   0       40.92       63.78     57.89 o
  -6   2   0     2875.85     2804.35    127.63 o
  -5   2   0     2846.98     2858.43    115.76 o
  -4   2   0      358.71      395.11     37.49 o
  -3   2   0    10069.77    10535.68     63.98 o
  -2   2   0      279.93      278.98     18.66 o
  -1   2   0     6981.15     7018.28    214.21 o
   0   2   0     4321.38     4377.38    109.09 o
   1   2   0     1004.15     1058.65     44.28 o
   2   2   0    13031.00    12877.81     85.97 o
   3   2   0       14.39       17.75     10.02 o
   4   2   0     2672.26     2593.58     49.70 o
   5   2   0      672.21      693.92     25.47 o
   6   2   0     1102.20     1105.58     61.74 o
   7   2   0      937.87      785.27     66.36 o
   8   2   0      106.06       86.25     48.18 o
   9   2   0        6.82      -16.52     51.40 o
  -7   3   0      695.54      746.00     94.13 o
  -6   3   0      798.66      754.09     83.57 o
  -5   3   0       26.71       88.03     51.93 o
  -4   3   0     6566.11     6982.31    132.44 o
  -3   3   0       21.64       31.08     14.95 o
  -2   3   0      905.86      897.21     29.53 o
  -1   3   0     4835.49     4810.72    114.11 o
   0   3   0      185.47      206.82     17.96 o
   1   3   0    11971.61    11520.98     72.91 o
   2   3   0     1908.70     1942.02     31.08 o
   3   3   0     8194.07     8682.21     60.39 o
   4   3   0    14130.83    14338.23    188.11 o
   5   3   0      393.19      410.59     20.21 o
   6   3   0     5159.87     5226.63     64.23 o
   7   3   0      169.11      163.36     23.72 o
   8   3   0      722.00      710.86     67.47 o
   9   3   0     1750.99     1684.03    102.29 o
  10   3   0       39.70       69.24     64.93 o
  -6   4   0     1690.16     1575.11    119.27 o
  -5   4   0      708.04      763.50     86.55 o
  -4   4   0      613.26      666.01     39.53 o
  -3   4   0       23.81       44.04     18.90 o
  -2   4   0      165.67      145.87     22.45 o
  -1   4   0     3121.34     3071.57    154.09 o
   0   4   0     2332.03     2298.92     62.89 o
   1   4   0        1.20        2.26     16.90 o
   2   4   0        9.53       37.47     15.69 o
   3   4   0    11454.33    11676.86    109.53 o
   4   4   0     1151.01     1097.72     31.26 o
   5   4   0     4044.24     3933.21     57.31 o
   6   4   0      200.47      215.15     21.90 o
   7   4   0       18.69       36.30     19.48 o
   8   4   0     2578.03     2429.65    103.71 o
   9   4   0       47.23      123.90     47.61 o
  -5   5   0      893.69      687.57     88.78 o
  -4   5   0     1675.06     1725.70    115.18 o
  -3   5   0      149.02      147.30     25.12 o
  -2   5   0     7675.68     8120.76    137.59 o
  -1   5   0      669.41      579.19     42.64 o
   0   5   0      729.32      737.84     31.53 o
   1   5   0     2528.34     2580.05     51.92 o
   2   5   0      253.06      244.18     18.95 o
   3   5   0    13546.62    13757.63    240.10 o
   4   5   0        5.17        8.61     15.64 o
   5   5   0     1858.37     1835.63     45.06 o
   6   5   0     4596.55     4554.38     67.07 o
   7   5   0      921.34      894.17     35.78 o
   8   5   0     1062.20      992.44     58.54 o
   9   5   0       29.40       -0.36     45.55 o
  -4   6   0       12.56       -0.89     68.66 o
  -3   6   0     1555.50     1575.70     68.63 o
  -2   6   0      151.43      130.72     35.98 o
  -1   6   0      390.80      401.78     34.26 o
   0   6   0     2764.34     2775.93    240.93 o
   1   6   0       71.34       80.85     25.43 o
   2   6   0     6396.83     6481.58    106.06 o
   3   6   0      905.84      839.93     57.37 o
   4   6   0      370.39      402.25     26.63 o
   5   6   0     5597.94     5717.47     86.23 o
   6   6   0       25.99       37.80     24.32 o
   7   6   0     4246.90     4636.82    179.82 o
   8   6   0      305.45      234.85     73.62 o
   9   6   0      259.01      332.00     84.09 o
  -3   7   0      336.78      454.42     91.88 o
  -2   7   0      433.64      370.03     46.49 o
  -1   7   0      728.20      724.70     72.55 o
   0   7   0     2096.52     2179.02    163.24 o
   1   7   0      122.50      108.19     28.78 o
   2   7   0      341.47      327.67     36.85 o
   3   7   0      339.29      386.57     53.25 o
   4   7   0     1348.71     1427.79     41.71 o
   5   7   0      147.98      202.18     28.93 o
   6   7   0     1123.45     1064.01     63.93 o
   7   7   0       48.62       78.76     41.77 o
   8   7   0       69.37       85.41     64.41 o
  -1   8   0     3076.84     3017.67    111.97 o
   0   8   0      149.75      123.24     60.14 o
   1   8   0      764.65      752.40     47.71 o
   2   8   0     4332.59     4318.73    210.76 o
   3   8   0       10.14       -7.68     32.62 o
   4   8   0     3035.34     3179.53     96.09 o
   5   8   0      577.72      585.74     53.91 o
   6   8   0      323.85      218.46     42.47 o
   7   8   0     2328.21     2482.64     96.64 o
   8   8   0       67.74       56.35     69.03 o
  -1   9   0       42.99       16.29     77.02 o
   0   9   0      122.02       80.55     45.93 o
   1   9   0     1434.39     1251.13    108.11 o
   2   9   0       56.08       -3.22     59.24 o
   3   9   0      952.18      846.17     95.23 o
   4   9   0      385.55      384.93     88.78 o
   5   9   0       76.68       66.15     39.89 o
   6   9   0     2812.25     2765.61    143.68 o
   7   9   0        0.10       42.14     46.17 o
   8   9   0     1148.83     1443.92    125.68 o
  -7  -9   1      608.43      702.80     96.99 o
  -6  -9   1     1098.17     1171.95    104.55 o
  -5  -9   1       39.32       79.84     40.50 o
  -4  -9   1     1653.35     1650.47     80.56 o
  -3  -9   1        6.83       15.52     63.03 o
  -2  -9   1      716.76      515.05     82.23 o
  -1  -9   1     1412.56     1325.65    112.78 o
  -8  -8   1      444.08      477.92     93.41 o
  -7  -8   1        7.98       20.19     65.35 o
  -6  -8   1     1998.43     2341.46    134.18 o
  -5  -8   1      115.72      114.76     65.10 o
  -4  -8   1      808.98      872.96     59.29 o
  -3  -8   1      129.63      128.53     37.28 o
  -2  -8   1      424.57      446.52     56.09 o
  -1  -8   1     1598.85     1649.14     68.32 o
   0  -8   1      155.06      106.23     42.12 o
   1  -8   1        2.60       64.04     58.30 o
  -8  -7   1       21.30       34.13     67.39 o
  -7  -7   1     2318.68     2641.43    147.66 o
  -6  -7   1       51.71       29.10     35.46 o
  -5  -7   1     2948.48     2900.11     77.88 o
  -4  -7   1     5224.81     5331.66    125.37 o
  -3  -7   1      103.15       95.17     34.30 o
  -2  -7   1     7210.52     7364.41    264.29 o
  -1  -7   1        2.24       -4.35     28.23 o
   0  -7   1      851.78      764.29     57.11 o
   1  -7   1     1032.56     1064.81     68.82 o
   2  -7   1       31.72        0.84     61.37 o
  -9  -6   1      271.46      116.88     83.35 o
  -8  -6   1      905.84      909.54    102.37 o
  -7  -6   1      205.04      227.05     78.02 o
  -6  -6   1       13.36       40.02     27.32 o
  -5  -6   1     1392.55     1399.24     46.24 o
  -4  -6   1      114.61       80.09     19.56 o
  -3  -6   1     5893.52     5830.40    103.88 o
  -2  -6   1      217.69      190.48     32.50 o
  -1  -6   1      900.84      865.85     45.83 o
   0  -6   1     3116.46     3041.90    244.28 o
   1  -6   1      466.95      444.74     32.55 o
   2  -6   1     2372.51     2247.59     79.65 o
   3  -6   1      394.72      493.25     81.73 o
   4  -6   1      222.96      191.20     76.99 o
  -9  -5   1       51.71      -23.14     71.44 o
  -8  -5   1     1635.79     1700.83     69.98 o
  -7  -5   1     1852.55     1904.76     85.43 o
  -6  -5   1       97.04      102.22     27.77 o
  -5  -5   1     4606.42     4605.65     71.86 o
  -4  -5   1      237.40      249.07     19.71 o
  -3  -5   1     4529.40     4614.97     64.17 o
  -2  -5   1     3170.37     3022.86     55.30 o
  -1  -5   1       52.15       68.32     21.51 o
   0  -5   1     3407.61     3329.65     81.81 o
   1  -5   1      399.94      406.20     27.67 o
   2  -5   1      130.74      126.25     25.08 o
   3  -5   1      148.19      162.91     33.20 o
   4  -5   1      680.78      643.26     79.56 o
   5  -5   1      790.03      709.23     87.05 o
  -9  -4   1      884.79      749.17     70.98 o
  -8  -4   1     2376.20     2255.46    127.76 o
  -7  -4   1       91.11       93.41     19.53 o
  -6  -4   1     4428.71     4619.20    102.16 o
  -5  -4   1       91.35       81.07     14.93 o
  -4  -4   1      993.52      963.84     26.93 o
  -3  -4   1    10911.03    10675.50     79.73 o
  -2  -4   1        4.49        6.59     16.82 o
  -1  -4   1    13411.77    13081.03    123.78 o
   0  -4   1     1840.13     1874.81     42.67 o
   1  -4   1     1205.65     1199.90     46.74 o
   2  -4   1     3760.96     3782.57     64.66 o
   3  -4   1      198.25      164.26     30.92 o
   4  -4   1     4170.71     4347.98    156.69 o
   5  -4   1      422.06      486.30     73.09 o
  -9  -3   1        4.76       59.59     44.00 o
  -8  -3   1     1121.60     1188.49     76.08 o
  -7  -3   1     2073.44     2074.79     55.70 o
  -6  -3   1      607.13      555.09     38.58 o
  -5  -3   1        0.45       10.21     14.39 o
  -4  -3   1     1747.26     1713.20     28.82 o
  -3  -3   1     2733.06     2797.57     54.83 o
  -2  -3   1      556.54      548.85     24.98 o
  -1  -3   1     4347.00     4415.13     56.02 o
   0  -3   1     1759.74     1887.52     38.19 o
   1  -3   1    10589.55    10680.69    192.08 o
   2  -3   1      619.47      642.41     26.95 o
   3  -3   1     4569.98     4625.71    159.31 o
   4  -3   1     1001.28     1054.14     35.33 o
   5  -3   1       47.22       50.74     46.23 o
   6  -3   1     2785.94     2699.06    139.11 o
  -9  -2   1     2682.60     2812.87    130.36 o
  -8  -2   1       23.77        9.77     42.29 o
  -7  -2   1     2572.17     2483.79     68.72 o
  -6  -2   1     6357.58     6526.06     68.08 o
  -5  -2   1      179.23      165.57     17.68 o
  -4  -2   1     6966.57     6805.80     66.49 o
  -3  -2   1      161.32      206.50     13.13 o
  -2  -2   1     1721.55     1730.01     23.64 o
  -1  -2   1     6835.99     6653.33     61.46 o
   0  -2   1      334.95      298.84     37.29 o
   1  -2   1    43519.00    44560.53    215.15 o
   2  -2   1       21.21       10.02     13.59 o
   3  -2   1      143.05      171.42     19.99 o
   4  -2   1     1567.65     1637.23     40.13 o
   5  -2   1      584.82      563.79     64.99 o
   6  -2   1     1004.73     1042.28     88.62 o
   7  -2   1        0.13      -22.04     56.50 o
  -9  -1   1       14.21       24.50     51.03 o
  -8  -1   1      409.63      395.72     62.22 o
  -7  -1   1     3105.83     3105.02    115.65 o
  -6  -1   1       53.29       37.17     11.02 o
  -5  -1   1     5664.69     5654.70     82.98 o
  -4  -1   1     1749.96     1896.26     30.92 o
  -3  -1   1      778.46      762.79     33.07 o
  -2  -1   1    28135.55    27978.16     91.79 o
  -1  -1   1        1.04       13.29     20.19 o
   0  -1   1    24714.42    24572.88    141.62 o
   1  -1   1     5863.25     6227.80     72.13 o
   2  -1   1     3895.94     4116.56     46.70 o
   3  -1   1    18430.58    17804.50    742.04 o
   4  -1   1      152.89      146.10     27.06 o
   5  -1   1     7617.89     7947.35    179.99 o
   6  -1   1      352.42      391.50     60.63 o
   7  -1   1      144.89      143.76     56.60 o
   8  -1   1     2793.13     2863.53    145.69 o
  -9   0   1      690.75      690.74     86.67 o
  -8   0   1      132.94      103.21     56.81 o
  -7   0   1     2693.30     2859.13    119.57 o
  -6   0   1      116.26      100.58     42.88 o
  -5   0   1      564.03      560.57     39.38 o
  -4   0   1     3183.54     3082.69    103.27 o
  -3   0   1     1912.97     1926.68     32.68 o
  -2   0   1     7939.14     8097.46     57.23 o
  -1   0   1      322.01      290.26     23.53 o
   1   0   1     3963.70     3991.73     57.46 o
   2   0   1     4503.88     4510.93     81.83 o
   3   0   1      712.83      658.88     43.56 o
   4   0   1      708.89      730.73     38.78 o
   5   0   1      415.53      442.31     30.36 o
   6   0   1       16.92       37.24     39.46 o
   7   0   1     2805.91     2723.21    123.29 o
   8   0   1       86.32       87.25     55.34 o
  -8   1   1     2320.04     2100.20    123.83 o
  -7   1   1      578.40      523.91     70.80 o
  -6   1   1     2075.90     2036.68    103.66 o
  -5   1   1     5413.93     5603.67    247.00 o
  -4   1   1      806.85      726.64     67.86 o
  -3   1   1    19932.10    19578.66    179.73 o
  -2   1   1     1590.50     1682.67     80.42 o
  -1   1   1      779.37      786.48     16.80 o
   0   1   1    23087.23    23173.76    123.66 o
   1   1   1       38.31       53.13      9.33 o
   2   1   1     7102.09     7077.54     42.27 o
   3   1   1      838.04      847.51     17.71 o
   4   1   1      365.00      368.60     28.96 o
   5   1   1     4368.93     4606.55     90.87 o
   6   1   1      412.41      389.83     53.43 o
   7   1   1     1346.73     1250.73     85.43 o
   8   1   1      150.95      181.86     55.07 o
   9   1   1       82.38      138.04     64.25 o
  -7   2   1        0.20       -4.32     48.17 o
  -6   2   1     1176.05     1131.09     86.26 o
  -5   2   1      983.03      887.88     70.38 o
  -4   2   1     6471.69     6483.11    118.74 o
  -3   2   1      312.04      284.22     19.80 o
  -2   2   1     1451.78     1489.30     39.09 o
  -1   2   1     7939.96     7788.18    233.91 o
   0   2   1      650.04      631.06     28.17 o
   1   2   1     7830.60     7555.95    112.69 o
   2   2   1     8267.33     8101.29     72.60 o
   3   2   1       26.07       40.20     11.07 o
   4   2   1    20038.70    20305.68    280.95 o
   5   2   1      229.02      214.72     19.15 o
   6   2   1     4280.35     4257.76     51.16 o
   7   2   1     2069.21     2073.04     99.65 o
   8   2   1       12.85       34.35     47.49 o
   9   2   1     2848.22     2962.61    141.07 o
  -7   3   1       31.53       32.80     57.75 o
  -6   3   1     2400.32     2524.61    130.25 o
  -5   3   1      152.50      188.64     53.11 o
  -4   3   1       82.06      110.57     19.59 o
  -3   3   1     3614.20     3636.43     47.44 o
  -2   3   1     1004.81      990.73     35.04 o
  -1   3   1     7168.40     7188.84    210.61 o
   0   3   1      128.60      155.66     16.12 o
   1   3   1      106.81      112.18     12.65 o
   2   3   1      935.03      822.56     22.99 o
   3   3   1     6836.59     6764.96     94.55 o
   4   3   1     2328.56     2331.85     35.83 o
   5   3   1      201.27      202.63     17.13 o
   6   3   1     1092.63     1181.11     48.72 o
   7   3   1     1170.55     1123.87     40.71 o
   8   3   1     2536.93     2692.39    118.01 o
   9   3   1        3.28       29.94     52.61 o
  10   3   1      325.22      321.06     72.50 o
  -6   4   1      648.52      458.93     81.11 o
  -5   4   1      384.72      414.44     70.52 o
  -4   4   1     6406.56     6530.75     87.19 o
  -3   4   1      561.68      545.87     25.43 o
  -2   4   1     3110.28     3232.70     68.51 o
  -1   4   1      872.33      992.24     56.42 o
   0   4   1      264.20      230.82     18.05 o
   1   4   1    20745.59    21356.38    232.14 o
   2   4   1      359.71      384.79     21.27 o
   3   4   1     9309.59     9353.34    111.79 o
   4   4   1     7141.63     7191.45    110.01 o
   5   4   1       13.99       17.24     17.95 o
   6   4   1     4557.01     4500.68     62.35 o
   7   4   1      165.96      160.60     43.92 o
   8   4   1     1799.98     1659.06     93.10 o
   9   4   1      410.63      380.38     61.82 o
  10   4   1        0.18       28.70     63.65 o
  -5   5   1      603.57      528.60     84.25 o
  -4   5   1      263.88      281.22     68.93 o
  -3   5   1     1578.75     1547.00     41.19 o
  -2   5   1      328.98      359.13     35.34 o
  -1   5   1       89.28       90.85     29.44 o
   0   5   1     7490.56     7489.23    267.36 o
   1   5   1      197.46      191.66     21.05 o
   2   5   1     1030.82     1003.81     27.98 o
   3   5   1     3540.23     3683.76     47.38 o
   4   5   1       73.36       93.32     17.18 o
   5   5   1     7674.33     7704.66     75.08 o
   6   5   1      282.89      230.17     21.28 o
   7   5   1      948.59      891.42     40.33 o
   8   5   1     2095.32     2016.64    100.78 o
   9   5   1       16.29       16.11     44.94 o
  -4   6   1      488.25      404.58     78.58 o
  -3   6   1      192.25      165.35     34.56 o
  -2   6   1     3845.76     3742.06     99.29 o
  -1   6   1      756.43      743.10     67.27 o
   0   6   1     3359.74     3395.58    167.43 o
   1   6   1       44.41       81.23     23.68 o
   2   6   1       75.13       63.09     27.08 o
   3   6   1     5760.39     5726.09     66.92 o
   4   6   1      941.78      899.61     32.47 o
   5   6   1     1433.44     1403.81     40.80 o
   6   6   1      130.44      107.75     26.51 o
   7   6   1      730.02      719.89     55.98 o
   8   6   1      182.26      172.65     71.77 o
   9   6   1      579.16      502.48     70.49 o
  -3   7   1     2367.97     2404.18    145.76 o
  -2   7   1       95.89       83.28     37.37 o
  -1   7   1     2876.94     2854.15    148.36 o
   0   7   1     2263.46     2364.42     63.44 o
   1   7   1      165.38      204.37     56.36 o
   2   7   1     6232.22     6429.85    204.13 o
   3   7   1        2.15        2.39     18.65 o
   4   7   1     3380.52     3284.59     80.10 o
   5   7   1     3121.32     3248.93     94.44 o
   6   7   1       97.48       79.77     36.37 o
   7   7   1     4993.26     5037.10    124.61 o
   8   7   1       86.02      116.42     71.08 o
  -2   8   1       62.81       74.86     59.52 o
  -1   8   1      344.94      284.62     72.19 o
   0   8   1      334.71      232.21     61.46 o
   1   8   1     1534.67     1611.44    111.74 o
   2   8   1      224.89      181.22     32.11 o
   3   8   1      155.94      181.65     35.79 o
   4   8   1      811.06      841.08     72.71 o
   5   8   1       16.92       23.13     34.93 o
   6   8   1     2031.02     2238.47     88.01 o
   7   8   1       91.63      117.54     41.96 o
   8   8   1      194.20      111.70     44.77 o
  -1   9   1     3011.76     2784.81    153.31 o
   0   9   1      106.57      121.80     69.59 o
   1   9   1      794.86      800.28     95.22 o
   2   9   1      771.29      721.20     90.55 o
   3   9   1       14.03       33.72     58.02 o
   4   9   1     1226.47     1017.37     97.11 o
   5   9   1      162.15      205.07     58.97 o
   6   9   1      730.22      750.60     61.52 o
   7   9   1      878.27      912.50    111.99 o
   8   9   1      173.73      147.72     48.35 o
  -7  -9   2        2.27      -79.01     79.01 o
  -6  -9   2     1531.70     1651.28    125.20 o
  -5  -9   2        4.57       -9.62     61.75 o
  -4  -9   2      157.16      144.21     60.29 o
  -2  -9   2      100.55       87.50     56.91 o
  -1  -9   2      748.97      609.68     81.83 o
  -7  -8   2     1469.03     1563.76    128.59 o
  -6  -8   2      407.09      418.18     80.76 o
  -5  -8   2       71.90       74.08     57.82 o
  -4  -8   2     3054.51     3228.51    139.61 o
  -3  -8   2       24.71        6.63     50.45 o
  -2  -8   2     3256.52     3172.89    124.18 o
  -1  -8   2      651.69      658.45     51.11 o
   0  -8   2      421.50      499.31     76.08 o
   1  -8   2     2232.22     2715.96    152.21 o
  -8  -7   2       87.09      205.15     83.23 o
  -7  -7   2       49.84       74.64     66.83 o
  -6  -7   2      321.04      337.05     77.30 o
  -5  -7   2     1411.60     1372.95    103.15 o
  -4  -7   2      872.01      859.77     41.58 o
  -3  -7   2      368.23      283.92     50.12 o
  -2  -7   2      266.98      286.29     38.40 o
  -1  -7   2      133.47      107.07     30.78 o
   0  -7   2     1425.84     1524.65     64.07 o
   1  -7   2       71.10       67.82     30.48 o
   2  -7   2      557.84      668.96     90.29 o
  -8  -6   2      513.14      591.58    101.53 o
  -7  -6   2     3375.00     3389.74    168.05 o
  -6  -6   2      348.01      354.95     73.17 o
  -5  -6   2     5031.14     5221.21    144.55 o
  -4  -6   2      765.10      672.98     39.52 o
  -3  -6   2      214.65      269.48     28.61 o
  -2  -6   2     6479.55     6352.36    114.96 o
  -1  -6   2      180.47      175.58     31.66 o
   0  -6   2     2249.85     2037.86     75.50 o
   1  -6   2      216.91      255.53     36.53 o
   2  -6   2       41.79       53.60     30.18 o
   3  -6   2      776.78      844.45     89.81 o
  -9  -5   2        0.16      -20.09     76.58 o
  -8  -5   2     1033.26      992.40    106.27 o
  -7  -5   2      125.72      134.72     70.78 o
  -6  -5   2     4532.25     4590.58     86.08 o
  -5  -5   2      971.15      906.93     41.48 o
  -4  -5   2       43.83       39.46     17.88 o
  -3  -5   2     6852.25     7093.75    148.40 o
  -2  -5   2       54.25       64.43     21.49 o
  -1  -5   2     1578.39     1673.12     56.49 o
   0  -5   2     5011.48     5014.72     90.76 o
   1  -5   2       51.70       65.28     22.17 o
   2  -5   2     7594.62     7695.65    175.01 o
   3  -5   2       75.74       96.62     54.25 o
   4  -5   2     1303.00     1320.35    104.47 o
  -9  -4   2      195.03       80.70     71.83 o
  -8  -4   2     1767.03     1780.25     68.37 o
  -7  -4   2      199.15      175.90     25.14 o
  -6  -4   2       83.39       82.56     21.38 o
  -5  -4   2     1564.98     1502.39     47.20 o
  -4  -4   2      659.17      671.35     27.47 o
  -3  -4   2      994.27      985.64     35.66 o
  -2  -4   2     1281.86     1303.60     37.97 o
  -1  -4   2      506.41      506.75     28.37 o
   0  -4   2     1074.95     1153.67     44.46 o
   1  -4   2     4015.75     4060.23     67.50 o
   2  -4   2       79.37       91.65     28.05 o
   3  -4   2      147.54      157.96     32.40 o
   4  -4   2     1644.39     1754.19    109.27 o
   5  -4   2       38.31       27.96     56.44 o
  -9  -3   2     2263.08     2204.33    104.28 o
  -8  -3   2     1206.64     1297.15     63.98 o
  -7  -3   2      686.74      646.02     34.12 o
  -6  -3   2     6815.26     6743.48    127.41 o
  -5  -3   2        2.02       12.29     12.78 o
  -4  -3   2     5577.42     5461.19     50.35 o
  -3  -3   2     4499.65     4524.73     84.79 o
  -2  -3   2     1296.49     1379.20     35.85 o
  -1  -3   2    22904.64    22052.79    511.05 o
   0  -3   2      190.43      208.59     20.29 o
   1  -3   2     6632.29     7042.66     95.28 o
   2  -3   2     2398.40     2543.84     62.43 o
   3  -3   2       38.87       28.85     22.41 o
   4  -3   2     5663.36     5979.31    226.25 o
   5  -3   2       63.16       72.05     53.19 o
   6  -3   2     1109.31     1063.44    100.94 o
  -9  -2   2       50.63       25.84     48.19 o
  -8  -2   2       38.86       38.86     41.73 o
  -7  -2   2     5222.98     5396.85     76.87 o
  -6  -2   2      102.93      130.77     21.11 o
  -5  -2   2      991.48      945.11     30.70 o
  -4  -2   2     2850.61     2915.64     36.77 o
  -3  -2   2       54.29       51.80      9.43 o
  -2  -2   2    11581.62    11412.92    226.18 o
  -1  -2   2        0.22       23.33     19.06 o
   0  -2   2     8081.77     8394.58    195.18 o
   1  -2   2    18247.89    19334.63    131.88 o
   2  -2   2      907.09      922.52     34.77 o
   3  -2   2     8073.42     7903.74    189.04 o
   4  -2   2      230.42      271.79     23.71 o
   5  -2   2      731.26      740.41     71.36 o
   6  -2   2     2110.54     2114.91    117.56 o
   7  -2   2       49.26       64.73     53.28 o
  -9  -1   2     1786.64     1950.73    112.47 o
  -8  -1   2        1.69       10.56     44.08 o
  -7  -1   2     3086.41     2486.81    440.34 o
  -6  -1   2     3247.10     3394.61     59.07 o
  -5  -1   2      307.31      332.71     24.17 o
  -4  -1   2     6416.76     6583.37     55.52 o
  -3  -1   2     6826.38     7213.67     49.00 o
  -2  -1   2    13023.02    12325.73    105.83 o
  -1  -1   2      785.96      726.01     37.19 o
   0  -1   2     1014.97      979.39     22.89 o
   1  -1   2    19258.86    20291.99    144.65 o
   2  -1   2       48.03       49.14     15.29 o
   3  -1   2      289.97      362.34     34.75 o
   4  -1   2       29.14       80.13     25.95 o
   5  -1   2     2274.46     2153.54    100.98 o
   6  -1   2      502.53      385.78     64.57 o
   7  -1   2      615.42      607.88     74.40 o
   8  -1   2       32.10       32.68     64.65 o
  -9   0   2        0.05      -26.81     59.96 o
  -8   0   2     1105.62     1181.48     89.53 o
  -7   0   2     2280.44     2394.19    108.24 o
  -6   0   2      278.16      272.12     46.09 o
  -5   0   2     6919.61     7185.03     61.94 o
  -4   0   2       29.27       16.73     35.63 o
  -3   0   2     8089.73     8082.87     74.80 o
  -2   0   2     2947.02     2929.03     38.85 o
  -1   0   2       35.77       41.90     22.16 o
   0   0   2    22837.83    22851.61    289.21 o
   1   0   2      899.59      862.17     36.00 o
   2   0   2     9425.34     9446.27    122.43 o
   3   0   2     5589.72     5426.04    111.50 o
   4   0   2      354.64      317.65     24.91 o
   5   0   2     7130.94     7224.20    162.11 o
   6   0   2       38.62       58.80     43.57 o
   7   0   2      181.20      191.58     58.10 o
   8   0   2     1340.97     1252.51    102.18 o
  -8   1   2       68.15       63.92     54.88 o
  -7   1   2     1223.45     1250.34     89.52 o
  -6   1   2     1963.15     2009.19     98.91 o
  -5   1   2      657.81      626.95     20.13 o
  -4   1   2     2603.51     2681.45     47.14 o
  -3   1   2     4876.95     4976.33     54.87 o
  -2   1   2     3477.82     3540.40     64.16 o
  -1   1   2     4262.05     4090.76     61.36 o
   0   1   2        5.88        7.87     10.37 o
   1   1   2     8567.18     8582.21     63.58 o
   2   1   2     3289.33     3245.55     64.88 o
   3   1   2     1731.87     2006.55     31.88 o
   4   1   2    15348.22    15943.78    397.97 o
   5   1   2      618.27      642.72     34.01 o
   6   1   2       23.57       12.56     38.60 o
   7   1   2     3867.95     3854.76    140.76 o
   8   1   2        9.78       22.17     48.49 o
   9   1   2     2340.96     2354.82    137.88 o
  -8   2   2     1571.70     1384.42    114.92 o
  -7   2   2      260.63      200.18     56.62 o
  -6   2   2     1627.15     1766.17    101.94 o
  -5   2   2     3402.06     3395.87     70.87 o
  -4   2   2      110.93      121.07     17.94 o
  -3   2   2    16304.48    16182.08    160.28 o
  -2   2   2       78.59       85.68     18.02 o
  -1   2   2      371.92      360.08     18.01 o
   0   2   2       12.02       28.01     19.48 o
   1   2   2     1604.26     1640.14     25.56 o
   2   2   2    18099.31    18176.97     78.93 o
   3   2   2      231.61      210.91     13.60 o
   4   2   2     1089.58     1204.96     25.26 o
   5   2   2     2749.02     2712.38     68.63 o
   6   2   2     1564.21     1514.03     82.45 o
   7   2   2      553.81      534.25     62.44 o
   8   2   2     1026.11     1055.46     89.23 o
   9   2   2        1.35       -1.62     57.27 o
  -7   3   2      607.92      682.93     87.93 o
  -6   3   2      954.34      864.22     86.50 o
  -5   3   2       82.01       92.41     16.90 o
  -4   3   2     6812.53     6720.25     81.71 o
  -3   3   2     1300.77     1264.11     44.63 o
  -2   3   2     5513.54     5415.79     93.14 o
  -1   3   2    13833.19    14516.52     84.51 o
   0   3   2      774.72      755.79     34.72 o
   1   3   2     8918.09     8217.27     80.38 o
   2   3   2     1232.39     1125.25     27.09 o
   3   3   2     2315.32     2242.63     29.72 o
   4   3   2    19425.47    19337.42     96.75 o
   5   3   2      230.39      242.19     16.97 o
   6   3   2     8845.06     9122.15     81.80 o
   7   3   2      199.23      156.61     46.63 o
   8   3   2        2.78       28.86     45.25 o
   9   3   2     1930.68     1985.81    118.31 o
  -6   4   2      486.73      512.75     79.38 o
  -5   4   2      733.88      777.58     81.38 o
  -4   4   2      311.50      317.30     27.17 o
  -3   4   2      105.67       95.84     18.32 o
  -2   4   2     1352.14     1259.60     35.20 o
  -1   4   2     2085.69     2096.73     57.22 o
   0   4   2     4145.72     3849.81     45.11 o
   1   4   2      178.31      183.02     18.72 o
   2   4   2     1360.82     1370.87     43.77 o
   3   4   2     8190.54     8574.02     81.63 o
   4   4   2     1317.96     1315.21     34.49 o
   5   4   2     3856.24     3791.26     89.44 o
   6   4   2      502.11      497.79     29.71 o
   7   4   2      149.93      158.83     27.75 o
   8   4   2     3218.46     3272.67    128.96 o
   9   4   2       35.26       22.59     47.75 o
  10   4   2      845.73      819.22     88.18 o
  -5   5   2     1210.25     1170.09    103.52 o
  -4   5   2     2054.30     1996.63     67.95 o
  -3   5   2       12.78       17.21     18.22 o
  -2   5   2     5647.68     5817.24     90.32 o
  -1   5   2      433.08      404.25     37.17 o
   0   5   2     1791.65     1733.86     60.43 o
   1   5   2     6860.19     7000.91     79.21 o
   2   5   2      890.29      839.07     24.29 o
   3   5   2     7817.52     7743.97     87.01 o
   4   5   2      187.66      217.76     19.28 o
   5   5   2      992.21     1003.60     31.84 o
   6   5   2     1402.36     1390.32     36.41 o
   7   5   2      181.08      182.43     26.68 o
   8   5   2     1855.62     1839.00     99.60 o
   9   5   2       20.53       10.20     47.29 o
  10   5   2       39.06       56.22     64.82 o
  -4   6   2      252.73      308.89     70.52 o
  -3   6   2     2194.40     2350.21     81.76 o
  -2   6   2      638.29      559.96     63.81 o
  -1   6   2     1550.88     1603.88     73.12 o
   0   6   2     8809.22     8898.21    172.13 o
   1   6   2       14.63       21.84     20.32 o
   2   6   2     7077.23     7096.00    146.47 o
   3   6   2      809.67      815.34     38.86 o
   4   6   2       94.10       91.50     18.70 o
   5   6   2     4272.79     4377.85     80.84 o
   6   6   2      599.16      517.95     83.79 o
   7   6   2     5295.76     5247.32    117.79 o
   8   6   2     1051.25      937.43     52.73 o
   9   6   2      128.65      117.11     56.40 o
  -3   7   2      233.56      267.51     45.69 o
  -2   7   2      226.33      179.18     53.36 o
  -1   7   2     1169.84     1107.99     88.99 o
   0   7   2     3308.78     3334.81     74.15 o
   1   7   2      190.98      176.14     25.31 o
   2   7   2       41.32       56.87     24.98 o
   3   7   2      899.05      837.74     33.07 o
   4   7   2     1329.23     1295.06     43.55 o
   5   7   2      254.05      254.65     29.99 o
   6   7   2     1261.82     1297.06     66.85 o
   7   7   2      233.39      213.58     45.74 o
   8   7   2      351.46      392.68     62.26 o
  -2   8   2       48.72       42.04     60.36 o
  -1   8   2     2341.79     2209.22    129.36 o
   0   8   2      281.18      271.93     66.31 o
   1   8   2      586.98      544.64     72.81 o
   2   8   2     3197.86     3329.74     77.12 o
   3   8   2        2.40       10.73     27.18 o
   4   8   2     3016.95     2940.47     63.64 o
   5   8   2      121.25       83.35     35.00 o
   6   8   2       44.74       37.24     34.85 o
   7   8   2     2209.65     2455.76     93.34 o
   8   8   2      132.22       50.56     40.08 o
  -1   9   2        9.97       54.01     68.22 o
   0   9   2      108.01      196.27     72.75 o
   1   9   2     1875.19     1846.20    124.84 o
   2   9   2        2.65       44.19     55.04 o
   3   9   2     1501.24     1616.60    118.18 o
   4   9   2      414.18      415.57     73.79 o
   5   9   2       24.59       41.59     36.49 o
   6   9   2     3099.42     3024.34    101.12 o
   7   9   2        1.17       13.04     41.57 o
   8   9   2     1491.91     1580.37     86.05 o
  -6  -9   3      577.28      508.78     90.98 o
  -5  -9   3       18.86       49.62     68.53 o
  -4  -9   3     2047.93     2049.78    125.70 o
  -1  -9   3     1550.36     1502.86    113.00 o
  -7  -8   3       61.23      124.91     78.38 o
  -6  -8   3     1157.32     1237.79    118.15 o
  -5  -8   3      720.30      823.58     91.06 o
  -4  -8   3      524.47      405.27     73.92 o
  -3  -8   3       91.85       70.16     49.45 o
  -2  -8   3      125.72      119.53     33.08 o
  -1  -8   3      899.66      917.53     57.67 o
   0  -8   3      503.96      383.85     69.61 o
   1  -8   3        1.08        9.61     68.03 o
  -8  -7   3        1.18       36.92     80.88 o
  -7  -7   3     2722.23     3017.57    161.71 o
  -6  -7   3        0.17       -1.93     64.18 o
  -5  -7   3     1506.37     1568.18    111.20 o
  -4  -7   3     2102.90     2268.45    121.50 o
  -3  -7   3       32.82       30.56     46.92 o
  -2  -7   3     4971.48     5015.75    154.00 o
  -1  -7   3        3.77        1.55     30.94 o
   0  -7   3      432.01      381.86     42.49 o
   1  -7   3     1164.11     1173.69     63.32 o
   2  -7   3      211.39      276.67     49.55 o
  -8  -6   3     1697.84     1767.13    142.57 o
  -7  -6   3        3.10      -16.49     62.49 o
  -6  -6   3       91.53       86.38     71.16 o
  -5  -6   3     1081.90     1112.05     61.67 o
  -4  -6   3       30.10       12.26     22.00 o
  -3  -6   3     2849.80     2771.35    115.75 o
  -2  -6   3      493.20      456.99     58.60 o
  -1  -6   3      952.88      785.94     46.49 o
   0  -6   3     3197.19     3256.67     86.13 o
   1  -6   3        1.23      -13.15     30.26 o
   2  -6   3     2306.63     2553.76     96.56 o
   3  -6   3      533.17      648.57     89.10 o
  -8  -5   3     1006.88     1015.95    112.27 o
  -7  -5   3     1353.10     1289.46    113.87 o
  -6  -5   3       66.14       57.08     21.69 o
  -5  -5   3     3602.95     3516.60     64.77 o
  -4  -5   3     1190.65     1176.73     75.88 o
  -3  -5   3      235.12      240.18     37.17 o
  -2  -5   3     1753.85     1635.59     83.57 o
  -1  -5   3       86.47      131.49     40.01 o
   0  -5   3     1018.13      931.00     49.98 o
   1  -5   3      187.09      185.78     34.19 o
   2  -5   3       42.11       42.24     49.30 o
   3  -5   3       68.42       92.17     56.26 o
   4  -5   3     1053.22     1100.27    101.13 o
  -8  -4   3     1763.58     1946.23    135.13 o
  -7  -4   3      194.89      196.53     73.90 o
  -6  -4   3    12425.51    12152.15    277.36 o
  -5  -4   3      911.10      926.36     30.80 o
  -4  -4   3      668.94      691.69     23.28 o
  -3  -4   3     6789.15     6733.10    124.98 o
  -2  -4   3        3.10        3.94     18.88 o
  -1  -4   3     8269.88     8437.69    376.59 o
   0  -4   3     2028.28     1910.24     56.57 o
   1  -4   3     4880.13     5320.93    161.83 o
   2  -4   3    11109.66    11574.15    310.59 o
   3  -4   3      178.24      187.97     33.34 o
   4  -4   3     2073.21     2117.72    119.00 o
   5  -4   3      221.70      234.88     68.78 o
  -9  -3   3      367.80      447.47     97.50 o
  -8  -3   3      612.32      594.74     46.18 o
  -7  -3   3     1327.02     1248.90     86.59 o
  -6  -3   3       83.90       67.50     15.15 o
  -5  -3   3      279.02      247.36     17.75 o
  -4  -3   3     2316.30     2214.34     77.23 o
  -3  -3   3     2050.30     2014.94     31.51 o
  -2  -3   3     8275.34     8322.28    127.01 o
  -1  -3   3       67.18       53.55     15.58 o
   0  -3   3       56.80       78.03     18.11 o
   1  -3   3     8225.49     8462.49    165.83 o
   2  -3   3      762.05      799.31     81.31 o
   3  -3   3     1210.94     1208.88     87.19 o
   4  -3   3      773.98      937.56     43.30 o
   5  -3   3       97.57       55.57     58.37 o
   6  -3   3     2306.40     2376.99    140.62 o
  -8  -2   3      434.31      440.82     45.53 o
  -7  -2   3      951.63      926.73     50.72 o
  -6  -2   3     6314.49     6203.16    186.34 o
  -5  -2   3      127.64      131.23     20.11 o
  -4  -2   3     9647.24    10009.03    171.99 o
  -3  -2   3      195.72      182.58     10.63 o
  -2  -2   3      448.34      390.64     38.49 o
  -1  -2   3     6294.97     6149.00     53.19 o
   0  -2   3     3362.02     3479.81     76.69 o
   1  -2   3    11430.25    11883.71    302.86 o
   2  -2   3       92.21      125.06     22.81 o
   3  -2   3      210.88      238.53     26.57 o
   4  -2   3      718.52      735.78     34.16 o
   5  -2   3      954.89      972.36     81.44 o
   6  -2   3      612.92      526.47     76.06 o
   7  -2   3       81.06       70.01     62.68 o
  -9  -1   3       31.66       60.61     53.59 o
  -8  -1   3       33.23       28.65     40.66 o
  -7  -1   3     1118.62     1228.65     59.18 o
  -6  -1   3       15.55       19.20     16.30 o
  -5  -1   3     7637.94     7814.20    145.82 o
  -4  -1   3     1616.50     1615.80     38.66 o
  -3  -1   3     2931.14     2965.60    190.02 o
  -2  -1   3    22418.09    21965.23    208.39 o
  -1  -1   3     2453.92     2415.28     64.45 o
   0  -1   3     3207.99     2945.96     38.93 o
   1  -1   3     2673.58     2680.72     62.64 o
   2  -1   3     1996.46     2046.82     47.38 o
   3  -1   3     7852.08     8189.18     84.03 o
   4  -1   3     1184.85     1158.08     28.56 o
   5  -1   3     4879.66     4702.96    146.71 o
   6  -1   3      804.42      718.33     72.93 o
   7  -1   3       71.71       88.44     54.32 o
  -9   0   3      455.30      371.74     69.16 o
  -8   0   3       62.48       71.36     46.72 o
  -7   0   3     1846.64     1810.39     93.18 o
  -6   0   3     1618.79     1601.95     29.65 o
  -5   0   3       64.55       51.63     31.89 o
  -4   0   3     2128.11     2113.23     56.47 o
  -3   0   3     8962.32     9571.05    104.85 o
  -2   0   3     6961.75     7030.19    167.54 o
  -1   0   3     6766.58     6491.31     94.20 o
   0   0   3      296.79      312.81     15.18 o
   1   0   3       94.56      109.80     18.21 o
   2   0   3    11239.20    11816.04    145.16 o
   3   0   3       44.79       46.47     29.49 o
   4   0   3     1834.22     1755.65     39.84 o
   5   0   3     2126.72     2114.51     95.81 o
   6   0   3       13.51       20.03     44.49 o
   7   0   3     2308.02     2171.73    115.34 o
   8   0   3       55.29       -0.52     56.04 o
  -8   1   3     2354.68     2447.72    128.45 o
  -7   1   3      219.47      225.94     54.37 o
  -6   1   3      589.81      488.38     40.88 o
  -5   1   3     3540.28     3644.62     54.48 o
  -4   1   3        0.58       18.62     17.50 o
  -3   1   3    13863.41    14099.08    104.12 o
  -2   1   3     4075.13     4251.47     78.07 o
  -1   1   3     3689.74     3678.92     46.26 o
   0   1   3    37099.69    35651.64    487.09 o
   1   1   3     7060.36     7275.22     94.30 o
   2   1   3     2548.89     2625.58     68.45 o
   3   1   3      803.87      825.93     28.56 o
   4   1   3       10.31       19.17     11.61 o
   5   1   3     9281.40     9378.81    133.70 o
   6   1   3      264.34      269.48     50.17 o
   7   1   3     1448.48     1277.44     92.29 o
   8   1   3       25.80       18.83     58.17 o
  -8   2   3        5.24       17.04     66.74 o
  -7   2   3        7.03       31.58     54.09 o
  -6   2   3     2119.19     1966.02    105.38 o
  -5   2   3        6.17       15.37     15.07 o
  -4   2   3     4510.04     4586.73     63.52 o
  -3   2   3     3372.39     3385.56     60.36 o
  -2   2   3     1830.35     1932.50     34.32 o
  -1   2   3     8001.28     7853.87     82.70 o
   0   2   3       55.76       59.60     24.00 o
   1   2   3     8030.25     7656.51     76.07 o
   2   2   3     5650.58     5469.44     72.36 o
   3   2   3      266.94      245.82     19.39 o
   4   2   3    20460.76    21464.68    223.13 o
   5   2   3        4.63        7.85     14.18 o
   6   2   3     2375.61     2297.10     92.39 o
   7   2   3     2798.26     2598.61    117.61 o
   8   2   3       39.70       10.25     54.13 o
   9   2   3     2087.34     1871.52    126.09 o
  -7   3   3      200.93      180.52     67.14 o
  -6   3   3     1556.55     1604.08    106.20 o
  -5   3   3      229.70      213.93     24.62 o
  -4   3   3      120.18      136.97     21.88 o
  -3   3   3     2015.97     2023.11     52.95 o
  -2   3   3     1364.89     1318.86     47.37 o
  -1   3   3     1713.31     1654.07     33.74 o
   0   3   3      468.82      443.26     29.44 o
   1   3   3     2269.69     2277.81     32.65 o
   2   3   3     5642.66     5539.67     82.56 o
   3   3   3     5541.79     5624.22     61.98 o
   4   3   3     1885.80     1846.55     35.55 o
   5   3   3     1244.07     1217.71     28.41 o
   6   3   3     1509.89     1456.06     55.77 o
   7   3   3        0.68      -22.60     45.07 o
   8   3   3     1630.20     1549.94    102.12 o
   9   3   3        3.57       36.23     55.53 o
  -6   4   3      512.38      397.23     76.57 o
  -5   4   3      473.55      475.17     70.60 o
  -4   4   3     4306.23     4300.52     84.75 o
  -3   4   3       13.46       45.19     23.00 o
  -2   4   3     4595.69     4586.55    108.75 o
  -1   4   3     4250.66     4104.26     99.39 o
   0   4   3      616.83      594.84     36.53 o
   1   4   3    21082.32    20456.69    236.67 o
   2   4   3       51.32       75.79     22.98 o
   3   4   3     7102.56     7091.68     75.35 o
   4   4   3     2511.90     2497.96     75.93 o
   5   4   3      277.35      255.07     21.92 o
   6   4   3     4460.03     4437.58     85.77 o
   7   4   3       61.47       47.79     24.44 o
   8   4   3     1538.36     1442.58     95.91 o
   9   4   3      428.06      374.52     68.00 o
  10   4   3       20.63       23.40     66.84 o
  -5   5   3     1200.47     1339.73    105.95 o
  -4   5   3      308.31      255.94     34.26 o
  -3   5   3     1400.56     1462.16     78.77 o
  -2   5   3     1092.03     1116.80     41.60 o
  -1   5   3        1.77        9.01      8.67 o
   0   5   3    13736.96    13535.42    152.93 o
   1   5   3       26.87       23.19      8.12 o
   2   5   3     3369.10     3264.97     96.24 o
   3   5   3     3408.61     3493.14     80.38 o
   4   5   3       83.52       76.70     17.17 o
   5   5   3     7076.83     7092.55    136.26 o
   6   5   3      183.21      153.23     26.29 o
   7   5   3     1649.07     1578.35     70.09 o
   8   5   3     2649.73     2493.50     73.11 o
   9   5   3       15.44        0.11     54.43 o
  10   5   3     1595.11     1543.36    119.66 o
  -4   6   3      435.65      387.86     78.72 o
  -3   6   3       47.37       78.52     31.86 o
  -2   6   3     3477.30     3635.20    133.59 o
  -1   6   3       25.95       39.58      9.72 o
   0   6   3     1364.18     1279.29     84.73 o
   1   6   3       93.21       76.73     14.85 o
   2   6   3       35.64       49.68     23.13 o
   3   6   3     3596.55     3476.34     67.00 o
   4   6   3     1326.06     1284.31     44.20 o
   5   6   3      759.90      770.99     45.99 o
   6   6   3      157.57      105.32     47.58 o
   7   6   3     1408.25     1292.06     60.47 o
   8   6   3      729.99      781.51     50.81 o
   9   6   3     1033.00     1014.21     91.95 o
  10   6   3        4.34       67.72     67.42 o
  -3   7   3     2044.17     2034.41     83.72 o
  -2   7   3        1.74        0.86     48.60 o
  -1   7   3     2589.38     2715.84    128.71 o
   0   7   3     2101.94     2160.28    115.94 o
   1   7   3      540.54      398.95     79.46 o
   2   7   3     3799.15     3579.00    135.16 o
   3   7   3      172.12      172.21     19.44 o
   4   7   3      584.71      611.66     31.34 o
   5   7   3     1420.27     1381.37     47.76 o
   6   7   3        1.78       29.51     33.98 o
   7   7   3     4226.06     4344.88    156.44 o
   8   7   3        2.48       16.39     45.20 o
  -2   8   3      121.28      173.35     61.77 o
  -1   8   3      686.45      553.39     79.18 o
   0   8   3      515.07      437.44     73.95 o
   1   8   3     1332.12     1380.76    104.86 o
   2   8   3       42.81       85.48     51.61 o
   3   8   3     1102.78     1006.62     47.09 o
   4   8   3     3000.10     2899.54     80.88 o
   5   8   3       23.83       32.30     31.54 o
   6   8   3     2940.87     2937.50     95.88 o
   7   8   3       26.00       30.71     56.84 o
   8   8   3      179.32      172.79     61.96 o
  -1   9   3     1357.64     1402.01    119.45 o
   0   9   3       13.55      -13.24     64.27 o
   1   9   3      541.51      487.32     81.63 o
   2   9   3      568.71      583.78     79.19 o
   3   9   3      347.17      351.27     69.58 o
   4   9   3     1980.96     1774.87    125.35 o
   5   9   3      190.14      225.46     65.94 o
   6   9   3       52.81       82.94     41.42 o
   7   9   3      397.72      368.47     72.91 o
   8   9   3      540.70      583.84     82.07 o
  -5  -9   4       25.18      -11.32     76.14 o
  -4  -9   4       25.20       80.69     71.96 o
  -6  -8   4      575.35      475.48     94.17 o
  -5  -8   4        4.84      -36.36     64.86 o
  -4  -8   4     1895.70     1946.79    125.53 o
  -3  -8   4        3.49       35.46     53.60 o
  -2  -8   4     1929.05     1816.18    209.19 o
  -1  -8   4      671.52      635.32     53.07 o
   0  -8   4       79.26       55.32     63.41 o
  -7  -7   4       31.73       64.39     76.99 o
  -6  -7   4      120.16      125.26     73.15 o
  -5  -7   4     2021.54     2003.03    126.18 o
  -4  -7   4      336.03      347.34     70.76 o
  -3  -7   4     1210.52     1285.19     58.01 o
  -2  -7   4      575.76      535.69     57.74 o
  -1  -7   4      130.86       96.78     35.76 o
   0  -7   4     1722.39     1749.45    259.45 o
   1  -7   4      388.79      441.16     48.33 o
   2  -7   4      438.88      368.65     47.50 o
  -8  -6   4      316.80      455.23    103.31 o
  -7  -6   4     2130.97     2205.90    144.29 o
  -6  -6   4       10.41        9.92     67.65 o
  -5  -6   4     4599.46     4573.78    171.80 o
  -4  -6   4      771.14      733.34     43.59 o
  -3  -6   4        3.05       19.40     45.66 o
  -2  -6   4     2317.96     2305.22     70.00 o
  -1  -6   4      612.68      677.27     46.64 o
   0  -6   4     1373.88     1383.68     62.10 o
   1  -6   4      401.84      357.17     41.81 o
   2  -6   4       32.97       62.00     33.72 o
   3  -6   4     1648.01     1626.37     77.85 o
  -8  -5   4     2620.59     2624.42    163.80 o
  -7  -5   4       60.96       54.12     59.09 o
  -6  -5   4     3264.17     3180.55    152.96 o
  -5  -5   4     2088.97     1795.43     90.44 o
  -4  -5   4      672.71      652.35     29.57 o
  -3  -5   4     5264.77     5213.05    152.76 o
  -2  -5   4        6.80        9.12     22.08 o
  -1  -5   4     4542.99     4621.85     90.14 o
   0  -5   4     3022.21     3070.89     79.62 o
   1  -5   4       95.56       92.15     38.88 o
   2  -5   4     5653.61     5764.25    177.26 o
   3  -5   4       67.92       99.42     58.39 o
   4  -5   4      814.86      740.70     90.03 o
  -8  -4   4     1324.13     1282.57    121.44 o
  -7  -4   4      126.96      150.77     70.04 o
  -6  -4   4      168.06      188.59     69.43 o
  -5  -4   4     2555.64     2005.79    224.15 o
  -4  -4   4      877.01      700.66     72.06 o
  -3  -4   4      769.88      772.80     34.88 o
  -2  -4   4      217.83      203.02     23.04 o
  -1  -4   4      844.31      862.72     48.80 o
   0  -4   4     1658.27     1681.66     55.03 o
   1  -4   4     3321.41     3393.13    101.48 o
   2  -4   4      613.20      580.72     43.06 o
   3  -4   4      277.89      268.99     35.43 o
   4  -4   4     1005.80     1200.02     98.33 o
   5  -4   4       36.75       94.71     69.34 o
  -8  -3   4     1086.45     1181.77    117.04 o
  -7  -3   4       74.84       75.36     65.81 o
  -6  -3   4     4655.11     4707.23    122.55 o
  -5  -3   4      590.17      556.60     44.13 o
  -4  -3   4     3533.76     3519.70    117.37 o
  -3  -3   4     4776.46     4659.39     73.03 o
  -2  -3   4       63.98       52.53     12.30 o
  -1  -3   4    14426.54    14717.33    180.22 o
   0  -3   4      373.02      387.55     24.38 o
   1  -3   4     1034.58     1085.32     45.61 o
   2  -3   4     1335.93     1336.13     51.02 o
   3  -3   4       96.65      115.18     27.76 o
   4  -3   4     2563.68     2476.31     93.36 o
   5  -3   4       34.68       38.24     54.67 o
   6  -3   4      109.55      107.21     62.50 o
  -8  -2   4      126.01      140.18     32.41 o
  -7  -2   4     2274.86     2226.73     73.51 o
  -6  -2   4      202.63      188.19     21.77 o
  -5  -2   4     2315.77     2246.03     49.80 o
  -4  -2   4     2197.02     2177.89     53.74 o
  -3  -2   4       48.09       55.70     29.62 o
  -2  -2   4    16130.76    15876.76    200.16 o
  -1  -2   4      145.95      158.83     19.25 o
   0  -2   4     4816.52     4909.05    104.42 o
   1  -2   4     4002.86     4139.57     69.74 o
   2  -2   4        7.52       21.97     20.74 o
   3  -2   4     7311.58     7686.18    358.87 o
   4  -2   4      570.30      581.55     33.96 o
   5  -2   4      697.88      685.51     75.04 o
   6  -2   4     2900.76     3010.46    147.32 o
  -8  -1   4       97.08       90.61     35.89 o
  -7  -1   4     1338.37     1391.86     60.83 o
  -6  -1   4      410.94      477.34     70.71 o
  -5  -1   4       15.85       11.75     20.69 o
  -4  -1   4     3243.52     3253.57     50.47 o
  -3  -1   4     6765.90     6643.47    127.20 o
  -2  -1   4     2926.86     2840.58     84.06 o
  -1  -1   4      415.37      401.65     11.24 o
   0  -1   4     1081.52     1046.96     27.01 o
   1  -1   4     5169.16     5124.62    233.51 o
   2  -1   4     5672.74     5843.84    278.06 o
   3  -1   4       54.90       53.20     17.06 o
   4  -1   4      342.17      373.23     25.09 o
   5  -1   4     2128.17     2049.70     34.52 o
   6  -1   4      604.01      543.25     75.33 o
   7  -1   4     1014.64     1079.06     99.91 o
  -8   0   4     1301.32     1327.01     89.95 o
  -7   0   4      704.48      627.84     61.97 o
  -6   0   4       34.37       27.00     16.61 o
  -5   0   4    10335.73    10287.09    149.64 o
  -4   0   4      484.51      514.32     27.20 o
  -3   0   4     7302.64     7296.49    145.41 o
  -2   0   4    19149.97    18995.13    140.55 o
  -1   0   4     1194.68     1222.46     23.07 o
   0   0   4     1921.13     1804.61     45.54 o
   1   0   4      174.56      184.90     21.48 o
   2   0   4     5300.01     5463.61    192.94 o
   3   0   4     9584.28     9929.59    596.14 o
   4   0   4      168.84      179.57     27.76 o
   5   0   4     8626.26     7517.78     66.72 o
   6   0   4        0.28       13.80     43.68 o
   7   0   4      116.22      149.43     57.63 o
   8   0   4      822.46      997.18    101.73 o
  -8   1   4      262.89      247.67     61.88 o
  -7   1   4      501.45      608.73     68.72 o
  -6   1   4     3738.18     3961.31    184.46 o
  -5   1   4      205.88      234.93     19.95 o
  -4   1   4      242.55      295.11     50.48 o
  -3   1   4     4273.01     4365.23    109.98 o
  -2   1   4       36.63       49.97     19.48 o
  -1   1   4     7257.25     6896.80    168.03 o
   0   1   4     2344.03     2363.15     39.60 o
   1   1   4     1902.24     2135.66     42.38 o
   2   1   4    15475.76    15567.58    366.69 o
   3   1   4      338.74      354.99     39.76 o
   4   1   4     5059.80     5152.13    138.40 o
   5   1   4      758.68      768.42     30.15 o
   6   1   4     1034.42     1049.78     78.33 o
   7   1   4     3524.62     3456.18    140.97 o
   8   1   4        0.10       22.36     53.43 o
  -8   2   4     1670.56     1505.90    113.70 o
  -7   2   4       23.10       11.47     50.10 o
  -6   2   4     1912.61     1938.44    102.71 o
  -5   2   4      796.14      808.65     48.64 o
  -4   2   4        0.07        4.89     17.00 o
  -3   2   4     8085.58     8001.95    192.42 o
  -2   2   4       53.96       97.12     15.97 o
  -1   2   4      921.73      909.15     22.83 o
   0   2   4     3550.41     3493.57     63.14 o
   1   2   4     7485.09     7801.17    109.54 o
   2   2   4     7552.56     7505.50     84.28 o
   3   2   4     1108.27     1130.81    108.88 o
   4   2   4       28.22       58.98     15.81 o
   5   2   4     1063.73     1015.89     30.09 o
   6   2   4     1750.38     1752.17     61.79 o
   7   2   4      732.10      693.34     74.78 o
   8   2   4      624.17      659.61     80.18 o
   9   2   4      107.41       84.04     60.66 o
  -7   3   4      857.56      835.49     89.32 o
  -6   3   4     1525.49     1701.16    106.59 o
  -5   3   4       17.51       28.84     23.09 o
  -4   3   4     5725.31     5783.31     79.66 o
  -3   3   4       58.54       83.94     22.57 o
  -2   3   4     6896.13     6739.19     81.44 o
  -1   3   4    11912.12    11629.07     81.37 o
   0   3   4       87.16      110.89     33.26 o
   1   3   4    26080.95    26215.54    167.50 o
   2   3   4     1221.46     1211.23     37.29 o
   3   3   4      840.10      875.13     30.17 o
   4   3   4     7182.69     7119.01    106.83 o
   5   3   4        9.09       13.83     17.53 o
   6   3   4     6985.40     6787.33    156.15 o
   7   3   4      529.90      492.92     29.30 o
   8   3   4      250.34      122.24     51.45 o
   9   3   4     1707.06     1543.84    116.74 o
  -6   4   4      501.82      599.47     84.29 o
  -5   4   4      899.53      920.56     49.34 o
  -4   4   4       32.07       37.66     22.09 o
  -3   4   4      411.85      427.41     32.30 o
  -2   4   4     3360.34     3359.38     61.25 o
  -1   4   4     1773.83     1628.58     52.29 o
   0   4   4     6925.91     7076.91    188.27 o
   1   4   4      214.22      155.26     39.89 o
   2   4   4      517.70      520.57     22.38 o
   3   4   4     5902.66     5893.71     85.58 o
   4   4   4      851.42      831.62     29.42 o
   5   4   4     3226.17     3248.74     53.79 o
   6   4   4      588.77      618.84     40.16 o
   7   4   4       87.13       88.44     26.95 o
   8   4   4     3050.95     3201.23    137.29 o
   9   4   4        1.71       38.30     56.46 o
  -5   5   4      718.24      672.01     83.66 o
  -4   5   4     2296.05     2427.28     78.16 o
  -3   5   4       25.45       30.36     23.85 o
  -2   5   4     3201.77     3300.64     60.70 o
  -1   5   4        4.01       10.49     28.19 o
   0   5   4     3299.10     3294.98    142.37 o
   1   5   4    11913.18    12079.51    290.98 o
   2   5   4       52.12       59.89     11.94 o
   3   5   4     1586.26     1578.52     37.39 o
   4   5   4       10.51       15.30     17.04 o
   5   5   4      377.41      380.60     23.78 o
   6   5   4      727.50      761.28     38.47 o
   7   5   4      447.03      455.12     37.39 o
   8   5   4     1703.01     1568.06     95.97 o
   9   5   4       14.99       -5.00     50.83 o
  -4   6   4       50.81       49.79     63.01 o
  -3   6   4     3494.18     3451.46    131.46 o
  -2   6   4        2.00       38.66     42.22 o
  -1   6   4      878.21      785.92     70.63 o
   0   6   4     6335.16     6051.55    164.08 o
   1   6   4       15.42       33.73     42.23 o
   2   6   4     3835.52     3519.06    125.34 o
   3   6   4     1307.72     1248.01     48.10 o
   4   6   4     1010.47      930.31     60.48 o
   5   6   4     4881.77     5197.09    128.39 o
   6   6   4       27.39       38.42     44.87 o
   7   6   4     1577.28     1669.27     67.27 o
   8   6   4     1198.20     1151.58     61.08 o
   9   6   4        8.62       55.07     53.72 o
  -3   7   4       78.23       36.40     40.68 o
  -2   7   4      200.63      163.39     59.43 o
  -1   7   4     1479.05     1514.27    103.27 o
   0   7   4      831.07      770.88     75.63 o
   1   7   4     1284.33     1166.83     87.07 o
   2   7   4      219.88      179.44     52.18 o
   3   7   4        7.69       10.06     15.95 o
   4   7   4     4564.58     4601.46    127.95 o
   5   7   4      460.92      473.69     38.35 o
   6   7   4     1340.75     1444.42     98.10 o
   7   7   4     1567.31     1566.20    102.80 o
   8   7   4        6.10       -3.12     46.85 o
  -2   8   4        2.34       -4.82     60.04 o
  -1   8   4     1454.19     1363.27    107.68 o
   0   8   4      353.70      396.89     70.79 o
   1   8   4      362.02      375.88     69.55 o
   2   8   4     2276.38     2473.08    131.02 o
   3   8   4       46.85       38.02     51.57 o
   4   8   4     4707.06     4736.48    175.85 o
   5   8   4      417.43      447.30     70.68 o
   6   8   4       67.94       96.77     61.95 o
   7   8   4     1627.95     1634.73    111.78 o
   8   8   4      216.57      179.42     62.76 o
  -1   9   4      485.29      425.40     85.61 o
   0   9   4       48.96      -31.12     60.06 o
   1   9   4     2787.61     2871.42    151.76 o
   2   9   4        0.76      -10.16     60.59 o
   3   9   4     2919.67     3107.15    154.95 o
   4   9   4     1836.86     1806.69    123.73 o
   5   9   4      156.11      124.95     59.11 o
   6   9   4     2417.92     2496.09    143.14 o
   7   9   4       27.76       32.65     59.51 o
   8   9   4     1044.07      929.94    101.12 o
  -6  -8   5      525.92      637.67    102.13 o
  -5  -8   5      700.29      967.94    104.98 o
  -4  -8   5       48.84       74.30     62.72 o
  -3  -8   5       49.10       46.23     58.43 o
  -2  -8   5      594.42      546.75     79.60 o
  -1  -8   5       90.89       62.11     60.51 o
   0  -8   5      982.53      992.46     96.65 o
  -7  -7   5     2473.61     2455.97    162.86 o
  -6  -7   5      301.71      297.60     87.17 o
  -5  -7   5     1143.55     1234.34    111.44 o
  -4  -7   5     1738.20     1753.78    117.81 o
  -3  -7   5       17.63       23.54     57.04 o
  -2  -7   5     2392.16     2401.41     79.47 o
  -1  -7   5      160.21      144.78     34.92 o
   0  -7   5      638.42      628.07     65.42 o
   1  -7   5     1368.84     1408.36     73.91 o
   2  -7   5        8.54        9.04     63.68 o
  -7  -6   5        6.21      -21.80     77.68 o
  -6  -6   5      562.13      623.12     90.91 o
  -5  -6   5     2514.00     2196.18    131.58 o
  -4  -6   5      134.78      112.64     20.74 o
  -3  -6   5     2509.80     2508.84    139.34 o
  -2  -6   5      905.73      802.63     46.54 o
  -1  -6   5      434.33      396.22     41.66 o
   0  -6   5     2162.93     2245.65     78.48 o
   1  -6   5        0.03       -4.34     31.10 o
   2  -6   5     1913.88     1949.08    191.93 o
   3  -6   5      125.71      113.14     45.74 o
  -8  -5   5      886.09      918.68    105.39 o
  -7  -5   5      955.48     1128.21    111.90 o
  -6  -5   5       49.04       51.23     62.18 o
  -5  -5   5     4313.65     4416.44    171.27 o
  -4  -5   5        2.09        7.05      5.74 o
  -3  -5   5        3.89       22.48     17.22 o
  -2  -5   5     1293.47     1324.20     48.81 o
  -1  -5   5     1875.04     1906.79     62.57 o
   0  -5   5     2462.56     2460.22     74.20 o
   1  -5   5      359.55      304.53     39.15 o
   2  -5   5       25.68       51.68     38.39 o
   3  -5   5      268.61      344.02     75.05 o
   4  -5   5      627.46      685.63     99.19 o
  -8  -4   5      969.74     1084.57    116.31 o
  -7  -4   5       46.97       84.65     66.28 o
  -6  -4   5     5084.35     5254.43    191.76 o
  -5  -4   5      740.95      828.04     85.79 o
  -4  -4   5     1091.69     1157.47     87.82 o
  -3  -4   5     3745.87     3630.53    126.47 o
  -2  -4   5       96.59       75.79     18.43 o
  -1  -4   5     5486.90     5356.38     88.71 o
   0  -4   5      609.96      612.29     39.54 o
   1  -4   5       98.05       71.84     28.30 o
   2  -4   5     4968.31     5003.72    152.74 o
   3  -4   5       44.74       56.72     53.25 o
   4  -4   5      948.17      932.44     93.60 o
   5  -4   5       39.41       33.96     67.96 o
  -8  -3   5      562.78      607.70     99.78 o
  -7  -3   5      608.76      627.16     90.43 o
  -6  -3   5        4.86      -15.38     54.01 o
  -5  -3   5       14.18       36.44     56.08 o
  -4  -3   5     2384.35     2349.75     73.82 o
  -3  -3   5      160.83      136.15     24.11 o
  -2  -3   5    11720.11    11367.40     77.75 o
  -1  -3   5      336.46      344.78     27.22 o
   0  -3   5        2.86       15.61     18.37 o
   1  -3   5     5355.31     5364.57    139.54 o
   2  -3   5       69.08       68.20     27.38 o
   3  -3   5     2442.37     2393.91    166.62 o
   4  -3   5      901.55     1003.27     87.11 o
   5  -3   5      546.75      385.80     73.96 o
  -8  -2   5      162.09      181.84     76.06 o
  -7  -2   5      250.55      276.11     69.00 o
  -6  -2   5      996.00     1053.09     35.30 o
  -5  -2   5      808.04      825.78     27.90 o
  -4  -2   5     8785.87     8583.42    133.61 o
  -3  -2   5      359.26      310.22     33.83 o
  -2  -2   5      932.36      897.33     57.52 o
  -1  -2   5     6974.20     6593.47     81.23 o
   0  -2   5     1775.76     1721.61     46.44 o
   1  -2   5       96.36       83.14     22.40 o
   2  -2   5      450.06      440.89     26.33 o
   3  -2   5       16.82       24.91     23.10 o
   4  -2   5     2082.18     2128.50    129.03 o
   5  -2   5     1078.81     1051.49     91.59 o
   6  -2   5      467.88      449.15     72.20 o
  -8  -1   5      337.62      310.54     73.32 o
  -7  -1   5     3487.37     3655.85    218.58 o
  -6  -1   5      395.27      368.10     35.87 o
  -5  -1   5     7980.00     8047.10    271.46 o
  -4  -1   5     1553.81     1584.74     34.17 o
  -3  -1   5     3311.06     3248.25     74.93 o
  -2  -1   5    15293.04    15746.99    201.68 o
  -1  -1   5      538.49      543.88     16.09 o
   0  -1   5     8580.48     8848.24    180.38 o
   1  -1   5     3368.63     3361.45    131.33 o
   2  -1   5        5.88       19.53     20.97 o
   3  -1   5     9037.63     9112.40    585.24 o
   4  -1   5       63.70       84.20     26.67 o
   5  -1   5     1928.69     1957.00    114.07 o
   6  -1   5     1753.17     1752.69    109.19 o
   7  -1   5       34.48       91.29     63.78 o
  -8   0   5      210.91      285.59     55.00 o
  -7   0   5     1264.61     1314.21     63.09 o
  -6   0   5      461.15      467.13     39.67 o
  -5   0   5      117.21       86.98     51.73 o
  -4   0   5      228.61      198.90     22.24 o
  -3   0   5     3968.83     3921.63     59.83 o
  -2   0   5     1786.48     1813.00     69.31 o
  -1   0   5     1945.67     1947.74     47.46 o
   0   0   5     1514.81     1541.73     32.40 o
   1   0   5      224.20      241.51     22.58 o
   2   0   5    12396.40    12582.04    558.56 o
   3   0   5       67.10       58.96     21.34 o
   4   0   5     1884.66     1877.10     87.37 o
   5   0   5     2986.92     3062.30     69.71 o
   6   0   5      105.54       76.28     54.32 o
   7   0   5     2445.54     2380.98    131.55 o
  -8   1   5     2995.58     2923.80    134.07 o
  -7   1   5      549.40      617.45     66.35 o
  -6   1   5      364.26      370.40     27.15 o
  -5   1   5     2869.42     2954.46     76.77 o
  -4   1   5       63.20       60.21     28.84 o
  -3   1   5     4417.45     4386.32    112.39 o
  -2   1   5      827.32      975.66    130.51 o
  -1   1   5     3350.84     3364.43     54.37 o
   0   1   5    13692.25    13396.37     97.84 o
   1   1   5      374.31      361.51     24.95 o
   2   1   5     5039.19     5173.85     75.76 o
   3   1   5       68.55       37.59     22.54 o
   4   1   5      963.61      958.22     32.91 o
   5   1   5     3880.47     3849.36    238.78 o
   6   1   5      496.18      468.32     21.05 o
   7   1   5      696.67      603.99     74.06 o
   8   1   5       88.45       62.69     65.12 o
  -8   2   5      312.94      325.69     70.59 o
  -7   2   5       49.00        9.12     47.56 o
  -6   2   5     4064.90     4150.92     81.21 o
  -5   2   5        7.76       13.92     19.40 o
  -4   2   5     3528.70     3575.85     58.31 o
  -3   2   5     1908.85     1857.16     66.20 o
  -2   2   5      112.86      131.40     19.94 o
  -1   2   5    16078.69    15855.08    102.33 o
   0   2   5     1580.36     1669.71     61.89 o
   1   2   5    22107.18    22431.61    153.01 o
   2   2   5     3819.32     3819.61     66.45 o
   3   2   5      971.21     1015.27     39.41 o
   4   2   5     9109.28     9477.56    157.11 o
   5   2   5       77.10       68.09     22.85 o
   6   2   5     1401.09     1410.72     43.61 o
   7   2   5     2208.95     2332.31    120.07 o
   8   2   5      227.81      173.33     61.86 o
  -7   3   5      188.78      218.91     63.15 o
  -6   3   5     1271.54     1431.12     97.72 o
  -5   3   5      437.45      454.70     35.32 o
  -4   3   5      115.67      143.33     22.38 o
  -3   3   5     3253.27     3197.36     73.86 o
  -2   3   5     4176.20     4096.71     54.66 o
  -1   3   5      506.04      473.45     16.93 o
   0   3   5     1055.52     1065.56     56.04 o
   1   3   5      636.58      615.51     68.24 o
   2   3   5     9932.46    10416.60    144.42 o
   3   3   5     4276.38     4329.51    100.41 o
   4   3   5       15.15       22.48     16.96 o
   5   3   5      593.95      586.80     39.64 o
   6   3   5     2072.74     2006.53     58.31 o
   7   3   5        6.09        7.62     18.88 o
   8   3   5     1710.28     1712.77    110.12 o
   9   3   5       41.50      -19.37     66.50 o
  -6   4   5      912.31      840.23     87.24 o
  -5   4   5      531.10      449.33     38.57 o
  -4   4   5     4351.44     4200.44     73.30 o
  -3   4   5       88.97       88.12     22.80 o
  -2   4   5     5095.97     5140.80     71.22 o
  -1   4   5     2058.63     2054.65     85.72 o
   0   4   5       88.66       62.90     37.03 o
   1   4   5    12009.08    10959.38    146.62 o
   2   4   5       67.09       82.16     14.58 o
   3   4   5     2751.33     2677.49     58.53 o
   4   4   5     1508.60     1566.55     38.30 o
   5   4   5      100.68       77.03     23.63 o
   6   4   5     2323.01     2276.59     67.01 o
   7   4   5      298.63      243.65     58.61 o
   8   4   5       28.71       39.02     48.46 o
   9   4   5      855.53      789.41     89.95 o
  -5   5   5     1536.45     1554.37    113.14 o
  -4   5   5       67.39       80.43     29.40 o
  -3   5   5     1024.23     1056.98     72.60 o
  -2   5   5     1076.97     1001.52     60.00 o
  -1   5   5      143.00      110.19     45.46 o
   0   5   5     7017.13     7043.10    171.79 o
   1   5   5        2.58      -11.61     28.34 o
   2   5   5     5173.12     5437.40     58.66 o
   3   5   5     4591.88     4579.44     59.65 o
   4   5   5      190.93      197.44     21.44 o
   5   5   5     5503.37     5691.71     95.33 o
   6   5   5       26.23       37.75     23.84 o
   7   5   5     1000.34      985.95     67.91 o
   8   5   5     2875.05     2921.55    138.39 o
   9   5   5        1.05      -10.77     54.94 o
  -4   6   5        2.89       43.23     59.95 o
  -3   6   5       98.22       44.34     45.26 o
  -2   6   5     2049.72     2067.11    104.33 o
  -1   6   5      457.25      384.16     59.50 o
   0   6   5      268.46      210.63     52.46 o
   1   6   5      122.58      188.94     48.65 o
   2   6   5     1182.77     1026.33     77.97 o
   3   6   5      508.34      507.83     29.95 o
   4   6   5     2593.18     2686.63    100.17 o
   5   6   5      198.19      183.12     33.66 o
   6   6   5       29.34       31.07     44.70 o
   7   6   5     1822.31     1675.66     72.08 o
   8   6   5      402.48      398.44     55.62 o
   9   6   5     1191.13     1061.24    101.87 o
  -3   7   5     3789.07     4111.89    155.99 o
  -2   7   5      274.90      191.49     56.84 o
  -1   7   5     1790.11     1796.73    109.76 o
   0   7   5     2497.33     2317.48    117.51 o
   1   7   5        7.27       19.37     46.44 o
   2   7   5     6219.08     6263.85    181.28 o
   3   7   5      328.03      321.54     21.77 o
   4   7   5     1902.31     1838.33     57.22 o
   5   7   5     4117.52     4220.44     94.18 o
   6   7   5       15.70      -21.74     51.22 o
   7   7   5     2810.43     2909.30    132.52 o
   8   7   5        0.23      -17.67     45.06 o
   9   7   5      197.37      193.27     66.71 o
  -2   8   5      221.30      232.76     66.06 o
  -1   8   5      931.95      783.12     90.61 o
   0   8   5      358.98      326.27     67.19 o
   1   8   5     2194.40     1988.04    120.04 o
   2   8   5      151.30      133.11     58.60 o
   3   8   5      444.01      377.45     68.95 o
   4   8   5     4341.47     4379.75    168.73 o
   5   8   5       55.73       28.89     52.87 o
   6   8   5     3086.61     3154.16    149.62 o
   7   8   5       77.63       67.67     55.74 o
   8   8   5       72.29      104.02     59.25 o
  -1   9   5      908.55      881.55    102.24 o
   0   9   5       82.22       61.47     61.98 o
   1   9   5      731.06      875.84     93.69 o
   2   9   5      741.32      734.55     90.41 o
   3   9   5      189.87      285.36     70.90 o
   4   9   5     2111.02     2312.08    139.14 o
   5   9   5      167.47       94.27     60.06 o
   6   9   5        1.65       36.49     58.29 o
   7   9   5       51.33       -2.03     63.88 o
   8   9   5      405.96      399.50     78.59 o
  -4  -8   6     2079.33     1850.25    131.40 o
  -3  -8   6        7.80       -0.29     66.86 o
  -2  -8   6      980.13      927.83     95.99 o
  -1  -8   6     1077.64     1148.58    102.01 o
  -6  -7   6       53.56       85.47     82.95 o
  -5  -7   6     1245.92     1138.71    109.63 o
  -4  -7   6      338.01      334.10     76.49 o
  -3  -7   6      498.64      558.26     82.10 o
  -2  -7   6      538.80      670.34     82.91 o
  -1  -7   6       25.88       72.92     35.23 o
   0  -7   6     1652.66     1791.06     78.31 o
   1  -7   6       13.55       15.35     46.74 o
  -7  -6   6     1759.93     2302.15    160.40 o
  -6  -6   6        3.86       23.55     67.15 o
  -5  -6   6     2185.08     2046.36    132.29 o
  -4  -6   6      976.56      890.35     93.50 o
  -3  -6   6       12.25       28.30     53.50 o
  -2  -6   6     1295.02     1337.82     55.51 o
  -1  -6   6      506.11      467.99     40.30 o
   0  -6   6      539.23      566.67     48.81 o
   1  -6   6       47.56       50.72     33.76 o
   2  -6   6      294.88      277.94     49.04 o
   3  -6   6     1438.63     1475.21    110.68 o
  -7  -5   6       11.73       76.33     65.94 o
  -6  -5   6      502.28      561.55     84.72 o
  -5  -5   6     1173.68     1128.55    105.82 o
  -4  -5   6      314.83      306.54     68.69 o
  -3  -5   6     3995.67     3909.24     78.69 o
  -2  -5   6      197.20      239.80     28.33 o
  -1  -5   6     2741.76     2859.36     75.35 o
   0  -5   6     1191.00     1087.71     54.39 o
   1  -5   6       33.34       22.60     33.39 o
   2  -5   6     1984.08     2048.84     81.89 o
   3  -5   6      101.48      113.41     61.33 o
  -8  -4   6      470.82      451.66     99.85 o
  -7  -4   6        6.38       24.01     71.16 o
  -6  -4   6      477.05      427.01     78.03 o
  -5  -4   6      421.27      374.50     70.19 o
  -4  -4   6     4296.30     4360.02    155.29 o
  -3  -4   6      461.17      453.52     63.62 o
  -2  -4   6       43.24       58.46     18.68 o
  -1  -4   6     1556.57     1558.45     52.16 o
   0  -4   6       59.02       41.47     27.43 o
   1  -4   6     2668.58     2760.48    238.37 o
   2  -4   6      135.89      143.12     52.19 o
   3  -4   6      867.15      766.25     80.30 o
   4  -4   6     1103.26     1080.60     98.90 o
  -8  -3   6      949.19     1090.54    117.31 o
  -7  -3   6      110.07      125.75     72.05 o
  -6  -3   6     4208.77     4064.10    170.17 o
  -5  -3   6      510.55      473.85     75.43 o
  -4  -3   6     3578.29     3324.13    133.51 o
  -3  -3   6     2513.98     2446.40    106.03 o
  -2  -3   6       94.72       93.71     18.97 o
  -1  -3   6     7779.31     7783.78     94.37 o
   0  -3   6        4.52        3.14     19.83 o
   1  -3   6     1240.02     1327.65     44.97 o
   2  -3   6      751.66      791.21     46.84 o
   3  -3   6      639.30      735.66     47.26 o
   4  -3   6     1324.88     1274.11     96.18 o
   5  -3   6       14.00      -13.22     64.40 o
  -8  -2   6        6.73       18.02     64.10 o
  -7  -2   6     2406.89     2451.79    144.30 o
  -6  -2   6      104.50       88.30     15.71 o
  -5  -2   6     2229.98     2212.98     74.89 o
  -4  -2   6     4157.22     4174.79    144.23 o
  -3  -2   6       27.48       25.21     25.11 o
  -2  -2   6    13583.27    13865.27    208.84 o
  -1  -2   6      683.96      663.56     31.63 o
   0  -2   6     3678.68     3673.00    158.26 o
   1  -2   6     3613.63     3727.38    119.03 o
   2  -2   6        5.38       -3.11     19.06 o
   3  -2   6     4719.30     4825.14    315.17 o
   4  -2   6      381.06      369.63     73.80 o
   5  -2   6      642.34      539.68     70.55 o
   6  -2   6     2324.71     2324.45    135.03 o
  -8  -1   6       10.45       22.11     63.67 o
  -7  -1   6     1002.47     1120.18     52.46 o
  -6  -1   6      171.69      141.72     32.92 o
  -5  -1   6      568.95      577.96     65.13 o
  -4  -1   6     2357.44     2336.45     75.38 o
  -3  -1   6      494.16      448.83     36.33 o
  -2  -1   6       75.67       94.94     24.74 o
  -1  -1   6      161.86      179.34     12.95 o
   0  -1   6     1837.80     1829.33     39.52 o
   1  -1   6     1571.73     1570.31     66.96 o
   2  -1   6     3269.24     3218.10    195.98 o
   3  -1   6      230.17      201.93     32.14 o
   4  -1   6       31.87       33.19     22.98 o
   5  -1   6     1980.81     1837.16    105.88 o
   6  -1   6      298.05      261.55     59.91 o
  -8   0   6     1624.74     1734.02    128.94 o
  -7   0   6     1051.73     1046.10     56.30 o
  -6   0   6      259.21      230.07     33.26 o
  -5   0   6     8313.42     8882.31    207.95 o
  -4   0   6      177.46      151.61     19.70 o
  -3   0   6     2457.82     2550.42     68.17 o
  -2   0   6     5406.33     5373.19     79.31 o
  -1   0   6       36.27       30.79     14.82 o
   0   0   6     9661.90     9557.59     93.34 o
   1   0   6     1780.34     1878.47     45.59 o
   2   0   6     2985.45     2976.83    102.70 o
   3   0   6     4366.57     4439.45    194.72 o
   4   0   6        8.01       36.29     42.77 o
   5   0   6     2050.62     2120.89     70.56 o
   6   0   6       23.79       56.62     49.76 o
   7   0   6       15.37        4.13     56.46 o
  -7   1   6       13.24      -24.91     39.66 o
  -6   1   6     3408.48     3519.78     67.90 o
  -5   1   6       58.11       60.07     36.19 o
  -4   1   6        9.92        3.95     29.32 o
  -3   1   6     3635.62     3569.20    106.01 o
  -2   1   6      873.85      907.54     53.26 o
  -1   1   6    18885.69    18479.93    161.53 o
   0   1   6      912.69      908.06     32.22 o
   1   1   6     2709.12     2663.91     53.46 o
   2   1   6    15984.71    16235.65    444.86 o
   3   1   6      687.49      745.17     77.81 o
   4   1   6     4346.68     4212.81    126.90 o
   5   1   6      460.27      543.99     84.93 o
   6   1   6      830.33      712.84     35.37 o
   7   1   6     2108.29     2320.90    126.34 o
   8   1   6       60.86       63.75     68.70 o
  -7   2   6       85.14       63.12     50.91 o
  -6   2   6      905.81      932.88     69.79 o
  -5   2   6     1011.57     1047.59     43.30 o
  -4   2   6        0.36        7.06     17.96 o
  -3   2   6     3834.19     3827.59    105.58 o
  -2   2   6      676.20      695.41     47.00 o
  -1   2   6     1283.91     1268.32     35.58 o
   0   2   6     6071.83     6037.27     73.73 o
   1   2   6     4550.26     4456.98     70.90 o
   2   2   6     4819.81     4895.93    174.92 o
   3   2   6     1188.37     1246.98     59.58 o
   4   2   6        0.78        6.42     19.03 o
   5   2   6      401.96      404.37     60.48 o
   6   2   6     1974.91     2023.80     56.47 o
   7   2   6      322.16      293.43     62.79 o
   8   2   6      324.95      138.94     67.02 o
  -7   3   6      669.64      628.79     80.54 o
  -6   3   6     2538.02     2709.82    130.17 o
  -5   3   6       99.26      118.91     29.24 o
  -4   3   6     4377.07     4316.29    347.21 o
  -3   3   6      445.75      405.51     31.11 o
  -2   3   6     1351.20     1337.42     51.21 o
  -1   3   6     4407.94     4507.14    141.81 o
   0   3   6       35.44       35.50     15.78 o
   1   3   6    13689.19    14085.33    290.85 o
   2   3   6      870.80      813.55     43.25 o
   3   3   6     1707.07     1732.18     72.28 o
   4   3   6     4677.08     4699.66     71.72 o
   5   3   6      193.85      201.37     31.31 o
   6   3   6     1264.96     1232.14     50.77 o
   7   3   6      217.44      244.84     43.91 o
   8   3   6       19.35       70.42     54.02 o
  -6   4   6      628.82      630.49     81.28 o
  -5   4   6      538.79      573.80     42.72 o
  -4   4   6       11.31       17.72     34.00 o
  -3   4   6      183.78      195.83     25.63 o
  -2   4   6     4025.56     3922.91     63.05 o
  -1   4   6      701.95      648.95     57.78 o
   0   4   6     3625.27     3173.24    189.60 o
   1   4   6     1026.10     1062.29     25.79 o
   2   4   6       32.23       45.02     24.59 o
   3   4   6     6882.44     7290.05    108.78 o
   4   4   6      189.81      163.43     21.30 o
   5   4   6     5620.36     5817.67    165.08 o
   6   4   6     1430.38     1361.95     57.84 o
   7   4   6      142.50      141.10     31.23 o
   8   4   6     2487.67     2536.19    131.46 o
   9   4   6        3.06       78.49     66.76 o
  -5   5   6      502.31      409.32     75.26 o
  -4   5   6      841.05      886.79     71.59 o
  -3   5   6      129.37      133.85     43.26 o
  -2   5   6     3704.88     3218.51    271.40 o
  -1   5   6        7.70        6.11     41.82 o
   0   5   6      215.09      194.00     47.23 o
   1   5   6     2533.23     2379.69    101.61 o
   2   5   6      720.72      719.46     26.20 o
   3   5   6     2092.65     2108.02     68.02 o
   4   5   6       60.14       23.39     25.07 o
   5   5   6      367.40      351.57     32.44 o
   6   5   6     1577.56     1539.48     64.17 o
   7   5   6     1131.31     1165.51     91.42 o
   8   5   6      393.82      388.32     71.35 o
   9   5   6       82.02       14.04     57.00 o
  -4   6   6       66.57       44.86     38.01 o
  -3   6   6     5207.80     5288.56    161.41 o
  -2   6   6     1276.14     1202.74     86.01 o
  -1   6   6      457.52      360.19     61.16 o
   0   6   6     5014.25     4934.91    154.01 o
   1   6   6       24.08       45.73     44.79 o
   2   6   6     5311.12     5316.01    157.76 o
   3   6   6     1847.56     1869.91     88.93 o
   4   6   6     1162.70     1086.57     48.56 o
   5   6   6    11529.06    11551.76    173.65 o
   6   6   6       85.51       59.07     45.25 o
   7   6   6     1894.44     2039.65     77.47 o
   8   6   6      545.19      542.64     46.30 o
   9   6   6        0.07       -5.80     63.86 o
  -3   7   6       21.31       73.54     50.31 o
  -2   7   6      322.50      257.24     61.74 o
  -1   7   6      369.93      369.53     66.20 o
   0   7   6        6.81       22.54     47.55 o
   1   7   6     1100.03     1184.52     90.32 o
   2   7   6      145.46      139.47     55.01 o
   3   7   6      462.78      444.22     27.17 o
   4   7   6     4247.90     4289.96     83.75 o
   5   7   6      327.29      310.93     35.77 o
   6   7   6      592.77      591.18     72.57 o
   7   7   6     1199.40     1121.90     95.53 o
   8   7   6       18.64       27.85     49.77 o
   9   7   6     1664.47     1604.49    122.29 o
  -2   8   6       41.05       -2.78     58.02 o
  -1   8   6     2180.23     2207.03    127.88 o
   0   8   6      180.83      171.18     61.08 o
   1   8   6      157.18       87.23     57.11 o
   2   8   6     2327.04     2255.16    124.06 o
   3   8   6      182.49      191.27     63.05 o
   4   8   6     1110.32      989.88     89.85 o
   5   8   6      293.12      297.56     62.46 o
   6   8   6       78.66       43.29     55.39 o
   7   8   6      797.60      699.64     87.30 o
   8   8   6      548.06      548.16     79.91 o
  -1   9   6      384.20      493.76     94.78 o
   0   9   6        5.74       39.52     65.48 o
   1   9   6     3197.10     3081.95    156.63 o
   2   9   6        4.81       -0.57     55.18 o
   3   9   6     1572.19     1501.09    117.31 o
   4   9   6     1009.11     1023.43    104.86 o
   5   9   6       74.54       38.75     64.40 o
   6   9   6     2310.80     2430.82    144.36 o
   7   9   6        8.58       18.03     60.25 o
   8   9   6     1050.75     1029.99     98.91 o
  -5  -7   7      154.77      105.24     73.62 o
  -4  -7   7     1222.62     1349.30    122.56 o
  -3  -7   7        0.21       14.20     60.75 o
  -2  -7   7     1485.74     1702.99    122.55 o
  -1  -7   7       35.28       82.87     60.97 o
   0  -7   7       45.50       90.35     64.86 o
  -6  -6   7       71.87       76.84     75.01 o
  -5  -6   7     1943.91     1896.59    134.73 o
  -4  -6   7       51.94      137.64     66.52 o
  -3  -6   7     3004.78     3062.84    148.46 o
  -2  -6   7      278.17      294.42     71.48 o
  -1  -6   7      166.89      187.87     36.58 o
   0  -6   7     2466.57     2488.76     87.69 o
   1  -6   7       33.07       54.91     38.77 o
   2  -6   7      877.64      819.98     64.35 o
  -7  -5   7      363.60      402.76     90.98 o
  -6  -5   7      291.30      283.55     77.59 o
  -5  -5   7      848.04      867.78     97.65 o
  -4  -5   7      348.93      349.14     69.19 o
  -3  -5   7       25.10       19.00     53.61 o
  -2  -5   7       96.68      123.61     40.77 o
  -1  -5   7     2129.94     2273.30     70.89 o
   0  -5   7      891.10      835.38     52.19 o
   1  -5   7      416.52      366.94     43.75 o
   2  -5   7      211.33      210.96     41.76 o
   3  -5   7       14.57       38.65     42.90 o
  -7  -4   7       58.03       45.68     79.65 o
  -6  -4   7     2261.49     2088.61    134.92 o
  -5  -4   7      177.02      114.35     61.42 o
  -4  -4   7     1522.98     1722.98    108.31 o
  -3  -4   7     4161.73     4260.80    152.61 o
  -2  -4   7       20.29       38.97     17.47 o
  -1  -4   7     6413.63     6478.92    101.27 o
   0  -4   7      634.09      629.22     42.02 o
   1  -4   7      251.96      270.34     42.00 o
   2  -4   7     1311.32     1338.02     65.97 o
   3  -4   7       21.13       30.80     50.71 o
   4  -4   7     1026.57      929.03     97.45 o
  -7  -3   7      756.91      785.34    104.75 o
  -6  -3   7      407.98      308.94     72.95 o
  -5  -3   7        6.14       32.97     61.57 o
  -4  -3   7     4780.09     4789.81    162.91 o
  -3  -3   7      163.54      143.99     48.06 o
  -2  -3   7     2706.83     2701.20     48.93 o
  -1  -3   7     1217.06     1185.40     42.10 o
   0  -3   7      102.97       93.82     28.30 o
   1  -3   7     4471.91     4562.77    194.44 o
   2  -3   7        0.02       27.21     38.19 o
   3  -3   7     2916.01     2817.31    125.98 o
   4  -3   7     1050.43     1146.78     94.95 o
   5  -3   7        2.65       46.63     55.48 o
  -8  -2   7       17.50        7.45     76.25 o
  -7  -2   7      495.38      467.16     84.11 o
  -6  -2   7     1039.34      952.86    101.18 o
  -5  -2   7      263.16      234.83     63.81 o
  -4  -2   7     2757.33     2766.99    123.69 o
  -3  -2   7      262.08      307.52     51.73 o
  -2  -2   7        0.15       -7.50     33.49 o
  -1  -2   7     2718.61     2876.55     54.34 o
   0  -2   7      812.34      790.71     67.18 o
   1  -2   7      413.53      450.90     31.71 o
   2  -2   7      119.63      105.17     28.94 o
   3  -2   7      554.21      610.17     42.55 o
   4  -2   7     1196.19     1326.98     91.85 o
   5  -2   7      822.45      852.07     89.35 o
  -8  -1   7      603.81      626.99     98.39 o
  -7  -1   7     3695.88     4073.05    177.00 o
  -6  -1   7       17.45        7.54     16.55 o
  -5  -1   7     4947.01     4819.86     61.57 o
  -4  -1   7     1269.17     1368.31     92.13 o
  -3  -1   7      439.68      476.25     40.18 o
  -2  -1   7     5448.69     5182.10     95.71 o
  -1  -1   7      131.81      148.84     13.46 o
   0  -1   7    11179.34    11306.54     88.95 o
   1  -1   7     2564.20     2603.31    148.28 o
   2  -1   7      248.78      256.56     72.93 o
   3  -1   7     7391.72     7193.67    167.06 o
   4  -1   7       43.00       43.35     25.28 o
   5  -1   7      838.12      690.68     79.67 o
   6  -1   7      593.40      650.94     79.29 o
  -8   0   7      779.89      856.21    101.67 o
  -7   0   7      355.64      319.48     77.05 o
  -6   0   7      258.82      169.07     64.49 o
  -5   0   7      213.51      200.09     25.81 o
  -4   0   7        1.81        3.51     17.00 o
  -3   0   7     4025.04     3913.96     81.69 o
  -2   0   7      315.74      325.01     17.82 o
  -1   0   7     1314.45     1287.79     41.84 o
   0   0   7     2250.01     2240.61     45.28 o
   1   0   7      588.13      544.01     30.32 o
   2   0   7     9322.90     9462.13    293.40 o
   3   0   7      116.01      122.33     28.09 o
   4   0   7     2921.92     2942.14    116.59 o
   5   0   7     1035.07     1085.87     87.02 o
   6   0   7       55.90       37.08     53.48 o
   7   0   7     2016.72     1760.97    121.35 o
  -7   1   7      452.19      452.35     46.13 o
  -6   1   7      781.76      844.53     50.34 o
  -5   1   7     5924.35     6230.73    158.37 o
  -4   1   7        2.53       11.07     31.37 o
  -3   1   7     2242.64     2144.13     97.63 o
  -2   1   7      905.06      953.60     35.57 o
  -1   1   7      240.78      248.23     27.16 o
   0   1   7     3534.82     3529.79     80.97 o
   1   1   7       85.51      100.01     21.68 o
   2   1   7     6429.86     6688.37    211.07 o
   3   1   7      586.66      540.19     75.45 o
   4   1   7      692.70      550.19     58.44 o
   5   1   7      920.02      866.46     45.19 o
   6   1   7     1329.90     1368.14     49.02 o
   7   1   7       19.12        8.15     57.73 o
  -7   2   7       93.67       92.47     48.12 o
  -6   2   7     3227.08     3236.99     69.97 o
  -5   2   7       25.44       12.77     21.33 o
  -4   2   7     2486.75     2639.08     86.13 o
  -3   2   7     2220.31     2230.81     85.22 o
  -2   2   7        0.88        2.42     26.47 o
  -1   2   7    11616.23    11547.46    121.21 o
   0   2   7        2.64        1.82     17.41 o
   1   2   7     4984.72     4878.95     77.79 o
   2   2   7     5452.72     5328.58     86.97 o
   3   2   7        8.24       10.76     24.36 o
   4   2   7     4131.68     4246.34     85.47 o
   5   2   7      205.89      185.40     31.30 o
   6   2   7     1482.14     1456.64     54.22 o
   7   2   7      950.55      932.30     93.04 o
   8   2   7       19.26       18.37     59.06 o
  -7   3   7      243.45      159.03     60.46 o
  -6   3   7     1057.78     1132.12     89.40 o
  -5   3   7      127.70      146.53     29.83 o
  -4   3   7       87.50       82.18     22.44 o
  -3   3   7      437.05      421.21     34.43 o
  -2   3   7     4120.95     4214.60     67.96 o
  -1   3   7      396.10      377.48     28.28 o
   0   3   7     1171.09     1148.56     32.60 o
   1   3   7     3256.80     3385.12     73.29 o
   2   3   7      582.97      590.61     30.26 o
   3   3   7     3470.32     3295.01     62.30 o
   4   3   7      697.94      731.72     43.96 o
   5   3   7     1073.32     1061.93     49.59 o
   6   3   7     3091.37     2973.77     77.77 o
   7   3   7       49.47       17.47     52.50 o
   8   3   7     2414.20     2342.46    135.05 o
  -6   4   7      413.70      420.29     72.66 o
  -5   4   7      117.04      120.05     32.72 o
  -4   4   7     4138.64     4008.60    128.91 o
  -3   4   7       25.91       37.50     20.68 o
  -2   4   7     7454.64     7218.64     88.80 o
  -1   4   7     1414.05     1489.19     82.65 o
   0   4   7      113.12      115.74     20.92 o
   1   4   7     3804.60     3813.40     53.13 o
   2   4   7        0.15        7.46     25.65 o
   3   4   7     1697.84     1656.62     48.54 o
   4   4   7     1622.84     1570.34     48.32 o
   5   4   7       19.95       34.86     29.20 o
   6   4   7     4802.89     4841.30    102.76 o
   7   4   7      570.59      608.99     45.19 o
   8   4   7        1.14       69.49     65.55 o
  -5   5   7     2607.74     2755.58    141.98 o
  -4   5   7       47.07       43.37     45.11 o
  -3   5   7     1610.48     1523.45     90.05 o
  -2   5   7     3935.11     3850.62    132.67 o
  -1   5   7       25.19       -1.66     41.95 o
   0   5   7     4530.21     4302.45    136.36 o
   1   5   7      661.57      649.27     64.99 o
   2   5   7     2696.22     2710.25     54.87 o
   3   5   7     5175.69     5301.61    168.17 o
   4   5   7        0.25        6.17     26.72 o
   5   5   7     8110.55     8741.62    151.99 o
   6   5   7      313.82      318.44     63.62 o
   7   5   7      470.71      453.22     61.76 o
   8   5   7     1819.85     1746.11    118.77 o
  -4   6   7      116.13      114.27     50.22 o
  -3   6   7       25.28      -11.61     45.81 o
  -2   6   7     1267.58     1222.86     89.25 o
  -1   6   7      204.71      204.89     53.99 o
   0   6   7      687.59      705.56     71.62 o
   1   6   7      237.26      207.41     53.07 o
   2   6   7     1857.30     1797.07     99.83 o
   3   6   7      725.43      735.98     37.13 o
   4   6   7     1203.10     1129.32     49.87 o
   5   6   7       32.09       48.70     30.31 o
   6   6   7      100.18       63.35     37.85 o
   7   6   7      878.07      772.12     57.07 o
   8   6   7      134.29      117.27     38.27 o
  -3   7   7     2699.85     2726.51    134.20 o
  -2   7   7      117.86      132.38     60.07 o
  -1   7   7     2061.52     2158.42    121.39 o
   0   7   7     1757.82     1880.84    112.47 o
   1   7   7      111.98      133.32     53.92 o
   2   7   7     4652.34     4457.33    160.43 o
   3   7   7       26.75       20.13     11.44 o
   4   7   7      992.59     1057.73     54.88 o
   5   7   7     2074.66     2108.19     70.47 o
   6   7   7       52.14       -1.55     50.74 o
   7   7   7     1083.65     1059.42     93.16 o
   8   7   7        8.06      -12.04     52.27 o
  -2   8   7      243.86      230.23     67.55 o
  -1   8   7     1312.58     1223.79    106.46 o
   0   8   7       65.38       74.11     54.10 o
   1   8   7     4040.84     4106.06    165.32 o
   2   8   7       39.88       36.98     52.38 o
   3   8   7      378.07      299.14     68.03 o
   4   8   7     2049.79     2180.53    125.45 o
   5   8   7       38.99       45.84     53.58 o
   6   8   7     2762.13     2485.65    133.92 o
   7   8   7      600.79      620.18     84.33 o
   8   8   7      367.38      402.42     74.29 o
  -1   9   7      902.56      885.49    103.56 o
   0   9   7      115.60      146.06     64.70 o
   1   9   7      217.78      219.25     68.00 o
   2   9   7      222.96      225.77     68.49 o
   3   9   7      247.03      255.04     71.75 o
   4   9   7      811.88      657.91     87.58 o
   5   9   7      491.16      370.34     76.73 o
   6   9   7       78.13       81.66     64.32 o
   7   9   7       70.66      189.28     67.23 o
   8   9   7      558.03      831.41     97.57 o
  -5  -6   8      240.74      270.24     86.79 o
  -4  -6   8       53.03        7.34     68.11 o
  -3  -6   8        3.72       35.83     55.59 o
  -2  -6   8     1108.19     1253.60    111.36 o
  -1  -6   8      191.51      139.10     65.35 o
   0  -6   8      254.47      298.74     68.33 o
   1  -6   8       11.89       44.60     63.98 o
  -6  -5   8     1434.62     1279.72    120.71 o
  -5  -5   8     1270.61     1445.79    120.05 o
  -4  -5   8        5.05       43.56     61.58 o
  -3  -5   8     5274.53     5432.58    191.79 o
  -2  -5   8      216.88      245.62     67.73 o
  -1  -5   8     1360.49     1411.71     69.17 o
   0  -5   8     1456.73     1482.44     90.04 o
   1  -5   8       32.79       22.73     33.54 o
   2  -5   8     1417.71     1570.48     79.11 o
   3  -5   8       18.33      -30.20     69.18 o
  -7  -4   8       95.95        9.14     81.96 o
  -6  -4   8      207.18       94.37     69.21 o
  -5  -4   8      330.80      352.21     79.09 o
  -4  -4   8     3000.80     2898.49    143.11 o
  -3  -4   8        1.65      -29.28     58.97 o
  -2  -4   8        0.70       23.47     39.28 o
  -1  -4   8     1835.01     1837.80     58.60 o
   0  -4   8      248.36      264.19     39.84 o
   1  -4   8     2061.11     2107.00    104.93 o
   2  -4   8      234.41      236.49     41.36 o
   3  -4   8      278.73      265.48     60.99 o
   4  -4   8     1298.31     1289.39    110.73 o
  -7  -3   8      376.25      449.33     94.70 o
  -6  -3   8     3841.88     3639.17    170.51 o
  -5  -3   8       55.85      108.26     65.59 o
  -4  -3   8     1038.73      963.90     85.57 o
  -3  -3   8      535.52      492.49     67.84 o
  -2  -3   8        1.14        1.63      8.85 o
  -1  -3   8     2297.70     2327.66     58.08 o
   0  -3   8        0.57        3.69     25.10 o
   1  -3   8      658.12      665.57     46.05 o
   2  -3   8     1253.50     1156.95     80.22 o
   3  -3   8      592.46      576.23     69.46 o
   4  -3   8      451.77      436.30     74.78 o
  -7  -2   8     2961.49     3057.91    161.67 o
  -6  -2   8      147.49      131.46     69.23 o
  -5  -2   8     1640.27     1646.32    113.83 o
  -4  -2   8     2324.29     2132.54    116.87 o
  -3  -2   8      230.80      184.90     51.50 o
  -2  -2   8     6036.31     6181.26    168.19 o
  -1  -2   8      122.42      130.31     20.87 o
   0  -2   8     1162.92     1201.42     47.17 o
   1  -2   8     5519.30     5543.31    113.67 o
   2  -2   8      118.93       78.30     41.27 o
   3  -2   8     3535.35     3330.40    129.70 o
   4  -2   8      150.05       94.87     54.88 o
   5  -2   8      703.57      680.77     87.17 o
  -7  -1   8      338.25      282.05     80.75 o
  -6  -1   8       63.68       91.19     62.60 o
  -5  -1   8      258.72      300.16     63.91 o
  -4  -1   8     2155.55     2138.18    113.16 o
  -3  -1   8      558.51      531.96     61.92 o
  -2  -1   8       10.07        7.12      6.73 o
  -1  -1   8        0.08       -0.21     12.04 o
   0  -1   8     4142.33     4181.27     58.64 o
   1  -1   8      446.80      464.15     31.63 o
   2  -1   8     1278.53     1322.10     52.75 o
   3  -1   8       13.47       26.54     40.78 o
   4  -1   8       46.08       67.04     28.58 o
   5  -1   8     2204.77     1997.02    117.55 o
   6  -1   8       27.78       29.88     54.63 o
  -8   0   8      663.55      763.69    104.63 o
  -7   0   8     2165.46     2119.50    137.00 o
  -6   0   8      108.72       58.24     61.79 o
  -5   0   8     6126.16     6227.47    138.04 o
  -4   0   8      315.70      314.36     17.76 o
  -3   0   8     1940.44     1881.49     37.52 o
  -2   0   8     2292.36     2151.47     46.13 o
  -1   0   8     1078.48     1052.21     35.28 o
   0   0   8     8073.25     8299.85     79.30 o
   1   0   8       42.22       47.17     21.50 o
   2   0   8      628.90      603.05     37.58 o
   3   0   8     3263.03     3195.88    115.58 o
   4   0   8      444.40      433.21     61.85 o
   5   0   8      647.52      654.51     78.40 o
   6   0   8        2.34       -2.88     53.35 o
  -7   1   8       41.79       19.96     63.12 o
  -6   1   8     1248.82     1210.14     57.11 o
  -5   1   8      201.19      191.97     31.08 o
  -4   1   8      470.01      519.22     64.86 o
  -3   1   8     3502.71     3473.46     83.19 o
  -2   1   8       52.50       54.61     16.21 o
  -1   1   8     8256.58     8002.96    119.34 o
   0   1   8      196.52      209.81     24.57 o
   1   1   8      920.08      905.43     37.77 o
   2   1   8     7089.13     7109.99    253.83 o
   3   1   8       20.53       25.89     25.54 o
   4   1   8     4130.09     4075.06    136.05 o
   5   1   8     1679.51     1687.39     61.59 o
   6   1   8      142.27      138.87     60.74 o
   7   1   8     2007.82     1853.19    127.55 o
  -6   2   8       70.65       70.01     25.07 o
  -5   2   8      370.92      385.02     31.02 o
  -4   2   8      297.23      349.07     37.89 o
  -3   2   8     1904.71     2040.20     69.23 o
  -2   2   8     1568.21     1461.79     67.96 o
  -1   2   8      632.78      676.13     47.00 o
   0   2   8      109.91       87.81     31.24 o
   1   2   8     2438.89     2530.46     63.46 o
   2   2   8       93.11       90.61     25.53 o
   3   2   8     1489.21     1491.16    118.36 o
   4   2   8      402.08      351.14     37.44 o
   5   2   8       69.24       79.66     30.31 o
   6   2   8     1717.07     1744.09     77.74 o
   7   2   8       78.71       84.71     67.51 o
  -6   3   8     2047.88     2082.71    113.42 o
  -5   3   8       13.37       14.01     22.73 o
  -4   3   8     6048.16     5942.59     86.91 o
  -3   3   8      866.43      946.33     45.39 o
  -2   3   8     1572.35     1502.33     55.42 o
  -1   3   8     8507.40     8450.78    318.35 o
   0   3   8       89.98      124.54     22.47 o
   1   3   8     4865.64     4861.37    121.13 o
   2   3   8      203.16      189.25     25.13 o
   3   3   8     1342.54     1343.30     51.09 o
   4   3   8     5204.40     5247.37    192.81 o
   5   3   8        7.19       41.21     31.53 o
   6   3   8     2469.08     2637.31    178.38 o
   7   3   8      388.27      454.47     73.34 o
   8   3   8        3.16      -13.04     60.45 o
  -6   4   8      168.12      120.15     59.38 o
  -5   4   8      973.05      945.88     56.69 o
  -4   4   8      218.07      213.71     49.53 o
  -3   4   8      185.20      160.30     25.87 o
  -2   4   8     5652.10     5897.84    234.03 o
  -1   4   8        2.18       10.58     19.74 o
   0   4   8     2141.25     2107.03     82.73 o
   1   4   8      905.09      885.36     31.71 o
   2   4   8       53.18       18.99     27.15 o
   3   4   8     7112.74     7089.79    119.66 o
   4   4   8       31.98       37.17     29.25 o
   5   4   8     3134.22     3239.10     87.27 o
   6   4   8     1611.76     1624.12     66.83 o
   7   4   8        0.74      -11.48     31.58 o
   8   4   8     2109.81     2024.48    130.98 o
  -5   5   8      569.46      526.34     77.72 o
  -4   5   8     1322.93     1321.26     89.38 o
  -3   5   8       59.71       60.77     49.32 o
  -2   5   8     3071.02     3035.66    125.04 o
  -1   5   8      469.15      399.19     60.42 o
   0   5   8       70.90       90.65     45.60 o
   1   5   8      807.27      792.29     27.35 o
   2   5   8     1523.98     1659.56     94.46 o
   3   5   8     2102.80     2040.99    135.16 o
   4   5   8       85.20      102.18     41.44 o
   5   5   8      105.98      101.05     35.53 o
   6   5   8     1127.28     1130.72    142.33 o
   7   5   8     1089.20     1081.97     61.02 o
   8   5   8        3.34       21.21     58.72 o
  -4   6   8        2.03        1.55     56.78 o
  -3   6   8     1314.61     1300.61     93.86 o
  -2   6   8     1082.01     1006.16     87.40 o
  -1   6   8      417.50      399.21     64.82 o
   0   6   8     4326.61     4269.82    150.90 o
   1   6   8        2.36       19.02     49.46 o
   2   6   8     5535.07     5243.00     45.59 o
   3   6   8      649.14      622.97     36.72 o
   4   6   8        5.03       12.70     25.12 o
   5   6   8     2648.46     2706.67     81.66 o
   6   6   8       10.76       -3.94     37.41 o
   7   6   8     1736.52     1847.56    210.83 o
   8   6   8      404.56      353.69     75.57 o
  -3   7   8       81.36       59.84     61.66 o
  -2   7   8      136.55      127.39     59.52 o
  -1   7   8     1705.90     1554.30    107.75 o
   0   7   8       75.31      100.32     51.15 o
   1   7   8     1770.17     1766.35    111.71 o
   2   7   8     1300.73     1296.72     99.08 o
   3   7   8       70.90       68.80     14.38 o
   4   7   8     2372.79     2285.21     66.48 o
   5   7   8        2.59       42.14     50.70 o
   6   7   8     1384.90     1539.10    105.11 o
   7   7   8      876.02      838.23     86.11 o
   8   7   8       54.86       27.02     57.58 o
  -2   8   8       81.40       38.63     69.14 o
  -1   8   8     1734.77     1552.56    114.40 o
   0   8   8      195.30      205.57     62.92 o
   1   8   8       20.28       23.38     56.48 o
   2   8   8     3081.58     2993.05    148.21 o
   3   8   8      141.94      176.63     63.67 o
   4   8   8      287.77      298.74     68.07 o
   5   8   8        4.93        2.87     57.94 o
   6   8   8       22.81        1.71     51.96 o
   7   8   8      728.24      736.92     90.59 o
   8   8   8      316.35      301.57     70.94 o
   0   9   8       56.00       79.28     64.04 o
   1   9   8     2704.66     2390.98    143.46 o
   2   9   8      249.23      284.57     69.99 o
   3   9   8     1342.84     1510.26    117.80 o
   4   9   8      917.44     1026.78    103.12 o
   5   9   8        0.11       52.92     66.53 o
   6   9   8     2282.78     2626.56    149.94 o
   7   9   8        2.38       31.01     68.48 o
  -3  -6   9     2627.90     2527.70    153.06 o
  -2  -6   9      280.68      265.68     76.14 o
  -5  -5   9      626.25      740.70    100.00 o
  -4  -5   9      333.52      220.29     74.55 o
  -3  -5   9       60.64       47.13     64.34 o
  -2  -5   9       38.69       46.06     58.81 o
  -1  -5   9      659.77      739.29     84.78 o
   0  -5   9      104.96       64.18     55.84 o
   1  -5   9      302.77      279.77     44.11 o
   2  -5   9      194.88      280.20     62.17 o
  -6  -4   9     2242.58     2362.33    155.15 o
  -5  -4   9      380.41      303.60     79.09 o
  -4  -4   9      547.01      592.06     85.65 o
  -3  -4   9     2217.39     2171.89    132.65 o
  -2  -4   9        6.83       26.29     52.58 o
  -1  -4   9     1314.15     1388.36     52.70 o
   0  -4   9      175.84      168.86     32.61 o
   1  -4   9      103.93       82.20     36.38 o
   2  -4   9     1335.47     1395.80    137.43 o
   3  -4   9        5.90       -4.16     56.73 o
  -6  -3   9      390.14      287.67     85.54 o
  -5  -3   9      110.54      113.38     67.43 o
  -4  -3   9     4015.44     4230.98    168.98 o
  -3  -3   9       25.38       46.71     52.37 o
  -2  -3   9      811.77      781.58     80.58 o
  -1  -3   9     1122.88     1136.52     45.07 o
   0  -3   9      367.31      377.29     36.43 o
   1  -3   9     3649.82     3785.43     95.32 o
   2  -3   9       28.02       60.76     34.09 o
   3  -3   9     1247.06     1356.32     98.60 o
   4  -3   9      663.08      649.54     84.16 o
  -7  -2   9      109.28      116.06     74.20 o
  -6  -2   9     1680.52     1533.47    124.59 o
  -5  -2   9      187.66      158.42     65.42 o
  -4  -2   9     2165.14     2047.08    118.34 o
  -3  -2   9        0.09       -1.98     47.94 o
  -2  -2   9       26.24       15.07     45.13 o
  -1  -2   9      648.74      636.76     33.63 o
   0  -2   9     1710.58     1554.69    109.72 o
   1  -2   9      910.65      931.60     38.97 o
   2  -2   9        5.01        1.85     41.00 o
   3  -2   9      431.69      503.49     66.33 o
   4  -2   9      258.89      304.84     67.08 o
   5  -2   9      777.20      707.24     91.15 o
  -7  -1   9     1887.49     1993.28    144.69 o
  -6  -1   9       80.92      102.44     65.43 o
  -5  -1   9     2737.35     2739.56    139.67 o
  -4  -1   9     1896.50     1826.07    110.26 o
  -3  -1   9       61.24       57.62     49.18 o
  -2  -1   9     5896.01     5342.72    180.42 o
  -1  -1   9       88.04      103.22     15.22 o
   0  -1   9     3097.78     3095.77     54.55 o
   1  -1   9      637.22      668.84     32.93 o
   2  -1   9       10.36       31.00     36.17 o
   3  -1   9     2791.02     2559.73    112.73 o
   4  -1   9       51.33      104.69     54.32 o
   5  -1   9      712.85      677.35     85.04 o
  -7   0   9       99.34       86.86     72.30 o
  -6   0   9      248.17      214.64     69.11 o
  -5   0   9      475.49      480.35     28.55 o
  -4   0   9       81.60       64.21     10.57 o
  -3   0   9     3632.00     3652.47     55.75 o
  -2   0   9       15.93       25.35     22.64 o
  -1   0   9     2204.54     2160.71     75.37 o
   0   0   9     2267.43     2243.55     46.09 o
   1   0   9        8.51        8.98     18.69 o
   2   0   9     4080.07     4019.96    314.15 o
   3   0   9      331.37      220.64     48.99 o
   4   0   9     1483.51     1443.23     94.92 o
   5   0   9     1608.49     1549.58    107.95 o
   6   0   9       45.95       14.90     58.97 o
  -7   1   9       44.83       10.26     61.65 o
  -6   1   9       66.87      100.18     62.17 o
  -5   1   9     2709.70     2960.35    135.15 o
  -4   1   9      553.20      472.88     65.22 o
  -3   1   9     2329.71     2180.65     56.91 o
  -2   1   9      129.88      159.91     23.12 o
  -1   1   9      177.21      126.09     22.16 o
   0   1   9     2468.53     2449.21     59.79 o
   1   1   9      830.98      858.68     33.89 o
   2   1   9      436.72      441.25     35.92 o
   3   1   9       19.94       17.65     39.38 o
   4   1   9      144.33      141.61     50.49 o
   5   1   9      233.51      247.99     60.06 o
   6   1   9      444.55      440.62     70.94 o
  -7   2   9       91.39       47.15     67.46 o
  -6   2   9     2371.66     2375.42     82.67 o
  -5   2   9       22.97       23.67     30.47 o
  -4   2   9     2471.64     2438.48    113.06 o
  -3   2   9     2603.13     2524.57     75.96 o
  -2   2   9     1070.65     1005.98     73.53 o
  -1   2   9    15601.88    15585.81    144.56 o
   0   2   9       19.16       12.04     20.40 o
   1   2   9     1942.07     1901.68     56.87 o
   2   2   9     3944.95     3864.47     82.56 o
   3   2   9        2.69       -1.46     41.46 o
   4   2   9     4546.23     4346.37    143.34 o
   5   2   9      332.48      345.60     39.60 o
   6   2   9     1789.15     1798.37     67.66 o
   7   2   9     1297.74     1261.93    109.46 o
  -6   3   9      124.56       80.99     52.47 o
  -5   3   9      303.53      252.49     31.17 o
  -4   3   9      134.90      113.45     33.79 o
  -3   3   9      303.27      328.41     28.43 o
  -1   3   9      204.55      208.45     40.98 o
   0   3   9        1.74       -6.31     35.31 o
   1   3   9     3258.30     3069.67    102.45 o
   2   3   9        1.67        3.64     24.68 o
   3   3   9     3914.74     3973.27    156.27 o
   4   3   9       41.97       38.79     31.91 o
   5   3   9      117.28      110.26     33.24 o
   6   3   9     2286.83     2345.58     78.50 o
   7   3   9      215.77      217.27     65.52 o
  -6   4   9      441.72      315.28     73.56 o
  -5   4   9      119.03      121.51     38.20 o
  -4   4   9     2543.46     2505.58     73.58 o
  -3   4   9      131.96      136.63     54.98 o
  -2   4   9     1526.49     1552.41     94.71 o
  -1   4   9     2211.28     2244.46     59.84 o
   0   4   9       13.17        5.06     19.65 o
   1   4   9     2917.17     3268.61    126.52 o
   2   4   9      419.53      435.89     61.08 o
   3   4   9      875.31      950.33     53.65 o
   4   4   9      694.64      701.49     50.19 o
   5   4   9      845.17      784.26     52.36 o
   6   4   9     1185.73     1136.67     61.11 o
   7   4   9       58.19       87.08     45.42 o
  -5   5   9     1689.79     1579.82    114.54 o
  -4   5   9       28.66       22.32     47.88 o
  -3   5   9      546.54      521.17     68.07 o
  -2   5   9     1713.28     1667.11    101.01 o
  -1   5   9       44.51       23.91     12.52 o
   0   5   9     4418.79     4270.49     63.53 o
   1   5   9      362.04      397.44     26.31 o
   2   5   9     1850.82     2002.03    104.84 o
   3   5   9     4318.48     4574.09    150.97 o
   4   5   9      199.00      210.20     33.39 o
   5   5   9     3308.48     3405.82     98.02 o
   6   5   9      234.34      170.02     42.02 o
   7   5   9      551.95      562.38     53.91 o
  -4   6   9       55.83        4.85     59.09 o
  -3   6   9      133.96      114.22     61.49 o
  -2   6   9      498.51      563.41     75.89 o
  -1   6   9     1374.89     1252.38     94.26 o
   0   6   9      222.99      209.33     58.30 o
   1   6   9        7.29       -2.00     46.20 o
   2   6   9     2767.33     2771.78     53.39 o
   3   6   9      748.26      739.89     41.08 o
   4   6   9     1987.95     2001.83     68.04 o
   5   6   9      266.01      171.17     60.04 o
   6   6   9       55.66       43.27     38.86 o
   7   6   9     1047.72     1216.79    195.71 o
  -3   7   9     1794.53     1898.59    124.08 o
  -2   7   9        0.30        3.34     62.33 o
  -1   7   9      598.16      726.52     86.49 o
   0   7   9     2097.80     2061.07    121.82 o
   1   7   9        9.83        9.05     54.99 o
   2   7   9     3814.88     3842.75    156.77 o
   3   7   9       34.78       -8.05     51.74 o
   4   7   9      435.19      459.41     72.98 o
   5   7   9      979.43      974.79     92.56 o
   6   7   9      607.55      643.36     79.77 o
   7   7   9     1035.34     1076.27     98.17 o
  -2   8   9      184.74      128.77     69.98 o
  -1   8   9     1255.43     1323.99    115.12 o
   0   8   9      158.07       74.61     60.48 o
   1   8   9     2084.02     1895.71    125.55 o
   2   8   9      207.47      220.83     65.24 o
   3   8   9      363.20      436.52     77.05 o
   4   8   9     2121.55     2199.91    131.71 o
   5   8   9        4.92       10.61     54.94 o
   6   8   9     1589.84     1835.51    124.02 o
   7   8   9      523.76      537.93     90.21 o
   8   8   9      151.27      159.66     72.04 o
   1   9   9       57.24       42.39     67.22 o
   2   9   9       89.25       67.98     59.74 o
   3   9   9      470.49      415.37     82.94 o
   4   9   9       87.35       75.98     66.50 o
   5   9   9      370.46      331.61     73.59 o
   6   9   9       72.99       82.59     63.69 o
  -3  -5  10     2861.59     2891.80    162.49 o
  -2  -5  10       25.88       32.78     60.10 o
  -1  -5  10      335.59      263.39     74.12 o
  -5  -4  10       78.86       77.54     74.69 o
  -4  -4  10     1008.01     1001.43    103.68 o
  -3  -4  10        4.77      -23.09     63.33 o
  -2  -4  10      585.76      623.90     85.96 o
  -1  -4  10     1224.53     1175.72    102.30 o
   0  -4  10      110.23      107.64     57.93 o
   1  -4  10     1542.41     1528.13     72.53 o
   2  -4  10       90.17      133.60     55.33 o
   3  -4  10       35.17       56.63     66.79 o
  -6  -3  10     1779.64     1635.67    136.43 o
  -5  -3  10      118.16       66.46     76.03 o
  -4  -3  10     1002.72      942.57     97.45 o
  -3  -3  10      557.13      557.98     79.88 o
  -2  -3  10      226.55      243.60     64.35 o
  -1  -3  10     1804.12     1842.31     55.86 o
   0  -3  10      326.34      286.92     47.50 o
   1  -3  10      110.34       95.79     30.49 o
   2  -3  10      205.38      202.50     41.96 o
   3  -3  10      199.98      177.12     45.73 o
   4  -3  10      359.16      372.35     79.58 o
  -6  -2  10      433.17      497.24     90.68 o
  -5  -2  10      407.30      255.36     72.95 o
  -4  -2  10     2274.32     2311.03    133.29 o
  -3  -2  10        0.17       -7.87     48.32 o
  -2  -2  10     3575.72     3699.60    149.12 o
  -1  -2  10      311.91      275.56     47.16 o
   0  -2  10      325.17      319.04     33.69 o
   1  -2  10     2608.15     2684.10     80.96 o
   2  -2  10       33.08       46.03     33.17 o
   3  -2  10     2332.12     2295.04    118.72 o
   4  -2  10       82.95       66.17     55.34 o
  -7  -1  10       46.64        2.14     69.57 o
  -6  -1  10        2.90       57.64     68.05 o
  -5  -1  10      397.45      396.05     80.00 o
  -4  -1  10      693.87      614.58     81.61 o
  -3  -1  10     1201.14     1202.36     90.87 o
  -2  -1  10      223.84      183.77     26.50 o
  -1  -1  10      110.51      105.78     19.18 o
   0  -1  10     3020.67     3025.37     86.58 o
   1  -1  10        9.17       18.18     21.39 o
   2  -1  10     2219.61     2123.33     98.01 o
   3  -1  10      265.80      215.57     56.55 o
   4  -1  10        0.09      -13.52     50.57 o
   5  -1  10     1750.94     1788.33    122.29 o
  -7   0  10     1125.34      910.77    108.82 o
  -6   0  10       13.91        3.37     62.35 o
  -5   0  10     2024.61     2164.42    128.71 o
  -4   0  10       35.57       25.47     53.86 o
  -3   0  10     1085.79      922.55    105.43 o
  -2   0  10     2207.40     2182.65     79.38 o
  -1   0  10        2.54       14.94     18.19 o
   0   0  10     5515.61     5673.25     74.54 o
   1   0  10      195.24      184.67     29.78 o
   2   0  10       24.27       26.78     36.38 o
   3   0  10     1228.02     1136.26     82.92 o
   4   0  10      212.86      143.38     54.91 o
   5   0  10      670.12      555.33     80.76 o
   6   0  10       25.88       33.05     61.93 o
  -7   1  10       15.86      -72.20     73.37 o
  -6   1  10     1488.22     1920.84    128.04 o
  -5   1  10      244.18      219.44     64.73 o
  -4   1  10     1339.82     1287.31     95.66 o
  -3   1  10     4531.65     4394.03    154.54 o
  -2   1  10       78.33      103.18     21.81 o
  -1   1  10     4779.25     4666.02    219.36 o
   0   1  10     1278.88     1237.30     47.44 o
   1   1  10      399.28      453.06     28.86 o
   2   1  10     4291.93     3895.49    124.40 o
   3   1  10       67.22       94.26     44.83 o
   4   1  10     3416.38     3462.23    135.81 o
   5   1  10      330.33      262.22     66.48 o
   6   1  10       73.33       37.50     59.50 o
  -6   2  10      214.87      214.25     43.43 o
  -5   2  10      287.76      270.60     40.01 o
  -4   2  10      837.62      796.38     78.98 o
  -3   2  10     1391.02     1362.33     53.82 o
  -2   2  10       28.21       38.12     23.67 o
  -1   2  10       10.40       10.66     26.31 o
   0   2  10      512.56      528.51     35.48 o
   1   2  10      904.21      981.63     56.09 o
   2   2  10      169.25      189.57     48.14 o
   3   2  10      901.11      902.74     73.64 o
   4   2  10      494.75      446.39     65.56 o
   5   2  10      147.29      166.27     43.58 o
   6   2  10     1565.61     1585.19     69.24 o
  -5   3  10        5.61       30.21     28.41 o
  -4   3  10     3228.01     3163.95     91.96 o
  -3   3  10      470.33      487.66     33.58 o
  -2   3  10      283.19      250.03     32.35 o
  -1   3  10     4652.84     4449.44     85.56 o
   0   3  10      101.30       93.14     25.07 o
   1   3  10     2376.01     2333.92     64.86 o
   3   3  10       12.59       22.65     32.90 o
   4   3  10     2105.94     2216.25     82.91 o
   5   3  10      376.93      345.73     48.31 o
   6   3  10      938.24      959.00     58.82 o
   7   3  10       50.66       24.04     63.32 o
  -5   4  10     1443.21     1480.11     71.62 o
  -4   4  10      139.01      129.66     54.54 o
  -3   4  10       34.29       49.51     28.72 o
  -2   4  10     1833.47     1886.63    106.71 o
  -1   4  10        3.83      -12.62     45.30 o
   0   4  10     3420.75     3306.22    135.69 o
   1   4  10     1109.95     1170.45     87.16 o
   2   4  10      103.45       66.37     50.52 o
   3   4  10     5755.04     5662.31    168.32 o
   4   4  10       14.53       29.69     34.16 o
   5   4  10     1583.49     1620.84    108.33 o
   6   4  10      836.43      752.74     56.17 o
   7   4  10       44.32       95.05     68.63 o
  -5   5  10       44.27       53.93     67.15 o
  -4   5  10     1052.27     1050.98     92.76 o
  -3   5  10      236.13      219.26     58.51 o
  -2   5  10     1058.31     1116.05     91.69 o
  -1   5  10      254.40      229.87     24.04 o
   0   5  10       75.89       78.74     20.06 o
   1   5  10     1143.38     1204.67     44.93 o
   2   5  10     1260.44     1268.46     92.09 o
   3   5  10      794.72      771.88     76.86 o
   4   5  10      198.01      181.58     53.74 o
   5   5  10      232.71      256.03     45.75 o
   6   5  10      121.68      152.88     43.90 o
   7   5  10     1599.78     1638.85     78.01 o
  -4   6  10       66.19       43.51     68.60 o
  -3   6  10     1070.54     1171.30    101.70 o
  -2   6  10      408.29      380.02     71.82 o
  -1   6  10      166.75      162.91     55.42 o
   0   6  10     4456.97     4360.80    165.40 o
   1   6  10       59.29       45.62     16.84 o
   2   6  10     3172.08     3102.97     48.05 o
   3   6  10     1546.09     1682.80     92.99 o
   4   6  10        1.90        1.24     30.88 o
   5   6  10     1450.90     1628.70    107.89 o
   6   6  10       16.24       -1.41     39.43 o
   7   6  10      516.98      533.45     75.22 o
  -3   7  10       59.73      -17.76     67.42 o
  -2   7  10        0.69        9.31     64.11 o
  -1   7  10     2333.85     2422.90    136.85 o
   0   7  10      150.86      108.07     55.72 o
   1   7  10      724.78      760.66     86.09 o
   2   7  10     1310.76     1441.33    106.79 o
   3   7  10       87.38       44.47     54.08 o
   4   7  10     1731.10     1907.27    120.40 o
   5   7  10      177.15      252.14     67.86 o
   6   7  10      587.88      637.90     84.62 o
   7   7  10     1082.95     1062.40     98.70 o
  -1   8  10      950.79     1010.67    105.70 o
   0   8  10       24.76        6.44     58.49 o
   1   8  10        4.40       -7.64     53.85 o
   2   8  10      907.96      858.27     97.77 o
   3   8  10      241.34      222.10     70.45 o
   4   8  10      462.50      486.85     82.24 o
   5   8  10       15.43        2.47     60.45 o
   6   8  10      515.95      635.79     93.86 o
   7   8  10      314.43      406.95     84.88 o
   3   9  10     1399.41     1536.79    129.25 o
   4   9  10     1313.82     1580.77    126.97 o
  -3  -4  11     1984.96     1981.03    137.62 o
  -2  -4  11       41.50       49.72     70.30 o
  -1  -4  11      611.38      567.21     86.94 o
  -5  -3  11       59.57       91.63     70.06 o
  -4  -3  11     1894.26     1860.94    134.20 o
  -3  -3  11        0.36       22.02     63.74 o
  -2  -3  11      859.13      929.79     95.57 o
  -1  -3  11     1439.51     1524.04    112.15 o
   0  -3  11        9.00       54.29     59.25 o
   1  -3  11     2585.09     2712.77     89.43 o
   2  -3  11       39.65       52.01     51.26 o
   3  -3  11      606.87      520.08     78.92 o
  -5  -2  11      491.23      458.78     86.83 o
  -4  -2  11      203.79      305.48     78.07 o
  -3  -2  11      140.44       82.16     56.84 o
  -2  -2  11       87.24       43.97     44.74 o
  -1  -2  11      220.06      240.85     65.08 o
   0  -2  11     1344.62     1417.54     58.11 o
   1  -2  11       56.77       67.21     28.71 o
   2  -2  11      188.30      172.27     38.42 o
   3  -2  11      832.34      894.69     86.17 o
   4  -2  11        0.59      -61.83     61.83 o
  -6  -1  11        6.69       48.78     74.88 o
  -5  -1  11     1394.60     1440.24    120.10 o
  -4  -1  11      620.04      637.88     83.32 o
  -3  -1  11      519.49      499.73     71.80 o
  -2  -1  11     4905.01     4704.93    166.80 o
  -1  -1  11       25.65        1.41     51.11 o
   0  -1  11     1814.41     1785.21     53.04 o
   1  -1  11     1113.11     1093.84     54.70 o
   2  -1  11        8.02       26.17     33.26 o
   3  -1  11     1252.64     1326.46     92.65 o
   4  -1  11        0.07       26.43     52.06 o
  -6   0  11      532.94      514.29     97.71 o
  -5   0  11      605.27      611.84     87.23 o
  -4   0  11        0.28        7.88     56.24 o
  -3   0  11     3435.80     3442.60    144.20 o
  -2   0  11        3.05        7.33     15.55 o
  -1   0  11     1718.63     1738.73     95.85 o
   0   0  11     2060.93     1986.13     94.76 o
   1   0  11        0.16        3.18     21.42 o
   2   0  11     2187.02     2180.14    159.22 o
   3   0  11      122.07       61.91     49.21 o
   4   0  11      379.77      280.93     63.21 o
   5   0  11     1374.09     1467.98    110.77 o
  -6   1  11       27.24       60.27     65.59 o
  -5   1  11     1093.15     1108.09    101.53 o
  -4   1  11      280.69      206.89     62.11 o
  -3   1  11     1551.93     1524.79     98.59 o
  -2   1  11      115.56       87.25     20.96 o
  -1   1  11       88.62      102.56     22.14 o
   0   1  11     2834.94     2870.86    159.94 o
   1   1  11      254.46      214.58     24.94 o
   2   1  11       11.92        4.04     40.91 o
   3   1  11        9.82       23.15     42.85 o
   4   1  11     1007.00      884.48     78.96 o
   5   1  11      400.77      375.76     75.42 o
   6   1  11      408.13      372.90     75.68 o
  -6   2  11     1432.93     1387.87    111.91 o
  -5   2  11       70.14       67.07     58.52 o
  -4   2  11     1563.69     1658.01    106.08 o
  -3   2  11     1013.48     1019.37     80.56 o
  -2   2  11       74.52       25.82     24.93 o
  -1   2  11     3216.52     3093.85     73.43 o
   0   2  11      244.91      262.51     31.81 o
   1   2  11     1491.30     1428.55     55.53 o
   2   2  11     1682.19     1616.55     89.01 o
   3   2  11       33.30       66.31     45.92 o
   4   2  11     2879.46     2652.68    125.70 o
   5   2  11        1.66       21.90     34.99 o
   6   2  11       40.81       27.44     57.27 o
  -5   3  11      191.42      135.74     59.36 o
  -4   3  11      605.72      620.42     54.85 o
  -3   3  11      256.32      268.99     56.92 o
  -2   3  11     1509.17     1489.16     83.76 o
  -1   3  11       17.13       35.68     25.11 o
   0   3  11      798.48      792.98     59.81 o
   1   3  11     1770.86     1880.53     88.18 o
   3   3  11     4217.92     4284.64    147.62 o
   4   3  11       45.10       32.26     36.21 o
   5   3  11      158.87       95.15     66.54 o
   6   3  11     1469.81     1431.33     85.35 o
  -5   4  11        0.83        1.69     61.31 o
  -4   4  11     2386.08     2444.70    131.88 o
  -3   4  11        5.42       -4.56     32.62 o
  -2   4  11       81.42       62.37     30.80 o
  -1   4  11      429.38      397.69     67.59 o
   0   4  11      106.66      151.48     58.42 o
   1   4  11     3288.11     3342.81     83.07 o
   2   4  11      430.10      390.57     37.42 o
   3   4  11      543.22      584.32     72.50 o
   4   4  11      602.93      519.75     51.26 o
   5   4  11      797.80      891.44     61.07 o
   6   4  11      102.11       96.34     39.51 o
  -4   5  11      326.38      296.89     72.54 o
  -3   5  11      735.07      778.02     87.89 o
  -2   5  11     1661.33     1629.75    108.36 o
  -1   5  11        4.98        4.01     22.36 o
   0   5  11     4597.94     4563.88    221.13 o
   1   5  11      163.74      184.25     57.68 o
   2   5  11      772.46      829.47     46.53 o
   3   5  11     3744.63     3870.10    154.60 o
   4   5  11       87.35       89.37     54.57 o
   5   5  11     1572.09     1445.64     75.35 o
   6   5  11      111.09      116.40     41.40 o
  -3   6  11      343.49      286.38     77.41 o
  -2   6  11      394.27      353.84     71.62 o
  -1   6  11     1172.90     1194.72    100.20 o
   0   6  11       18.55       72.10     49.93 o
   1   6  11       59.55       93.65     58.42 o
   2   6  11     1056.76     1065.25     50.29 o
   3   6  11       93.67      104.44     58.53 o
   4   6  11     1324.47     1284.89    101.46 o
   5   6  11      212.63      142.96     59.31 o
   6   6  11      141.89      112.23     64.48 o
   7   6  11     1804.86     1847.93    121.39 o
  -2   7  11       41.05        5.79     71.36 o
  -1   7  11      351.59      351.95     81.17 o
   0   7  11      991.81     1032.06     99.70 o
   1   7  11        1.90       19.43     56.11 o
   2   7  11     1485.75     1444.97    111.83 o
   3   7  11        3.88       10.40     56.87 o
   4   7  11      198.89      218.73     66.78 o
   5   7  11      569.94      478.45     82.32 o
   6   7  11      167.24      113.46     64.17 o
   7   7  11      730.71      703.91     93.45 o
   0   8  11       24.96       27.87     66.41 o
   1   8  11     1615.90     1647.64    123.05 o
   2   8  11      336.53      255.52     72.72 o
   3   8  11      168.16      168.98     71.09 o
   4   8  11     2457.59     2881.31    158.06 o
   5   8  11       76.01      104.09     61.25 o
   6   8  11     1941.01     2367.89    146.59 o
   7   8  11      285.44      279.92     76.26 o
  -3  -3  12      288.75      301.52     81.86 o
  -2  -3  12      206.10      168.69     71.15 o
  -1  -3  12      495.43      531.76     90.06 o
   0  -3  12       96.10       52.22     64.72 o
  -4  -2  12     2183.02     2128.84    139.84 o
  -3  -2  12        3.05      -12.53     61.97 o
  -2  -2  12     2447.56     2493.59    138.51 o
  -1  -2  12      626.70      584.67     84.81 o
   0  -2  12     1294.69     1157.02    100.15 o
   1  -2  12     1601.57     1624.58    117.84 o
   2  -2  12        0.64       21.60     35.94 o
   3  -2  12     1087.18      941.42     90.08 o
  -5  -1  12      928.98      923.23    106.05 o
  -4  -1  12      221.35      360.32     80.34 o
  -3  -1  12     1401.57     1282.55    110.05 o
  -2  -1  12        3.78       43.21     55.03 o
  -1  -1  12       42.16       77.07     56.02 o
   0  -1  12     1311.55     1328.95     57.36 o
   1  -1  12      214.51      209.40     40.23 o
   2  -1  12      869.57      922.44     58.82 o
   3  -1  12      473.52      493.53     53.53 o
   4  -1  12       33.39       -7.04     57.49 o
  -6   0  12       14.64       29.88     77.98 o
  -5   0  12     1328.52     1271.83    114.34 o
  -4   0  12       30.45       63.09     59.19 o
  -3   0  12      198.21      238.74     62.96 o
  -2   0  12     1577.68     1433.02    100.32 o
  -1   0  12       53.11       57.43     50.52 o
   0   0  12     1504.09     1482.21    100.66 o
   1   0  12       18.70       19.66     29.27 o
   2   0  12        6.84        3.05     33.31 o
   3   0  12      255.93      272.80     56.05 o
   4   0  12      340.05      371.48     68.06 o
   5   0  12      347.30      254.70     70.61 o
  -6   1  12     1275.79     1401.76    120.26 o
  -5   1  12      153.51      123.02     69.55 o
  -4   1  12      443.50      459.64     76.64 o
  -3   1  12     2455.81     2403.60    125.77 o
  -2   1  12        3.93       43.78     41.73 o
  -1   1  12     1329.21     1415.27     92.91 o
   0   1  12      975.18      958.54     47.16 o
   1   1  12      255.71      272.37     37.49 o
   2   1  12     2123.26     2229.07    160.49 o
   3   1  12      167.76      124.78     50.15 o
   4   1  12     1506.99     1503.94    102.26 o
   5   1  12      175.64      177.83     69.61 o
  -5   2  12      154.74       91.21     66.82 o
  -4   2  12     1110.55     1112.73     96.51 o
  -3   2  12      353.47      356.66     63.28 o
  -2   2  12      317.83      326.68     57.36 o
  -1   2  12      459.86      402.29     36.45 o
   0   2  12       11.54       21.12     27.75 o
   1   2  12     1921.23     1924.83    102.06 o
   2   2  12      255.15      238.61     38.02 o
   3   2  12     1031.51     1060.96     85.28 o
   4   2  12      545.16      485.81     72.17 o
   5   2  12        5.14       27.62     40.05 o
  -5   3  12       69.83       17.16     66.51 o
  -4   3  12     1503.15     1522.90     75.34 o
  -3   3  12      474.49      476.27     66.34 o
  -2   3  12      249.18      234.79     52.66 o
  -1   3  12     2092.33     2138.66     98.53 o
   0   3  12      570.88      503.12     58.04 o
   1   3  12     2685.74     2813.87    112.35 o
   2   3  12      501.09      524.67     62.69 o
   3   3  12        0.13      -23.25     47.05 o
   4   3  12     1602.03     1631.72     98.40 o
   5   3  12      118.59      128.55     41.66 o
   6   3  12      302.01      308.75     85.23 o
  -4   4  12      436.63      451.79     84.43 o
  -3   4  12      138.53      105.53     60.41 o
  -2   4  12     1951.25     2176.92     76.03 o
  -1   4  12       11.00       28.76     30.47 o
   0   4  12     2335.99     2436.75     77.07 o
   1   4  12     1586.26     1541.07     64.00 o
   2   4  12      114.17       73.09     32.99 o
   3   4  12     2910.69     3107.03    142.54 o
   4   4  12        2.83        0.34     38.50 o
   5   4  12     1034.22     1122.26     69.80 o
   6   4  12      800.91      786.14    101.70 o
  -4   5  12      338.15      354.00     85.02 o
  -3   5  12      124.06      103.22     64.87 o
  -2   5  12      428.95      392.08     76.42 o
  -1   5  12      189.14      122.64     59.09 o
   0   5  12      320.43      325.11     69.41 o
   1   5  12      402.94      382.13     38.01 o
   2   5  12      717.33      797.94     49.67 o
   3   5  12      122.04       88.92     55.80 o
   4   5  12      151.47      171.13     60.47 o
   5   5  12      581.28      664.94     58.91 o
   6   5  12        5.02       -5.19     41.67 o
  -3   6  12     1778.81     1800.93    130.20 o
  -2   6  12      502.75      408.35     78.13 o
  -1   6  12      220.56      170.73     68.81 o
   0   6  12     2263.00     2470.10    138.51 o
   1   6  12       12.63       39.92     58.60 o
   2   6  12     1051.70     1042.26     97.45 o
   3   6  12      596.59      553.26     44.45 o
   4   6  12        3.72        0.00     52.93 o
   5   6  12     2013.87     2405.77    136.86 o
   6   6  12       13.96       39.73     62.39 o
   7   6  12      323.94      235.79     71.20 o
  -1   7  12     1714.99     1609.48    128.63 o
   0   7  12        0.08      -54.98     54.98 o
   1   7  12      568.24      541.16     83.94 o
   2   7  12     1046.99     1268.65    113.64 o
   3   7  12        0.22        5.76     58.53 o
   4   7  12     2539.38     3116.96    156.98 o
   5   7  12       69.24       86.64     61.04 o
   6   7  12      472.87      384.58     88.57 o
   7   7  12      800.68      902.55    104.22 o
   3   8  12      402.01      282.59     80.85 o
   4   8  12      218.09      200.09     79.21 o
  -2  -2  13      145.99       90.94     61.67 o
  -1  -2  13      513.40      419.70     83.20 o
   0  -2  13      621.93      875.91    101.05 o
  -4  -1  13      360.43      354.05     85.61 o
  -3  -1  13       27.80       95.37     67.57 o
  -2  -1  13     1838.07     1583.96    118.65 o
  -1  -1  13        2.78      -65.12     65.12 o
   0  -1  13      276.85      290.30     75.46 o
   1  -1  13      622.10      651.95     89.53 o
   2  -1  13       27.14       23.81     38.76 o
   3  -1  13      680.57      514.46     73.03 o
  -5   0  13      274.99      241.38     81.93 o
  -4   0  13        9.54       36.26     63.31 o
  -3   0  13     2049.37     2335.36    136.40 o
  -2   0  13       97.94      112.89     59.94 o
  -1   0  13      427.87      406.76     71.61 o
   0   0  13     1178.23     1279.35    102.77 o
   1   0  13       63.74       60.56     33.38 o
   2   0  13     2049.30     1917.22     86.72 o
   3   0  13       39.39       75.15     39.76 o
   4   0  13      294.64      218.48     69.50 o
  -5   1  13      569.15      592.64     92.25 o
  -4   1  13      131.66      117.94     68.09 o
  -3   1  13      156.05      138.95     61.72 o
  -2   1  13       17.61       18.93     55.70 o
  -1   1  13      304.91      323.04     65.99 o
   0   1  13      290.96      283.66     64.78 o
   1   1  13     1145.71     1215.04     98.11 o
   2   1  13       86.55       73.42     34.87 o
   3   1  13        2.50       -5.04     51.57 o
   4   1  13      741.64      622.79     84.56 o
  -4   2  13     1124.93     1129.79    102.35 o
  -3   2  13     1788.09     1773.96    114.20 o
  -2   2  13       11.67       19.11     48.55 o
  -1   2  13     1302.54     1245.73     92.18 o
   0   2  13       53.23        8.15     48.12 o
   1   2  13     1067.47     1166.21     86.70 o
   2   2  13     1518.55     1530.07    108.16 o
   3   2  13        2.23       -5.59     55.66 o
   4   2  13     1923.70     1922.12    121.76 o
   5   2  13        8.13        8.48     44.74 o
  -4   3  13      820.91      762.18    103.52 o
  -3   3  13       46.76       29.65     53.41 o
  -2   3  13     1070.96     1064.97     85.51 o
  -1   3  13      159.50      145.46     49.42 o
   0   3  13      565.44      563.77     61.77 o
   1   3  13     2015.65     2138.23    106.45 o
   2   3  13       44.19       20.95     45.20 o
   3   3  13     1525.80     1492.35    102.21 o
   4   3  13      302.78      344.73     51.99 o
   5   3  13      234.86      152.47     45.33 o
  -4   4  13     1073.63      904.80    103.40 o
  -3   4  13       24.15      -33.87     60.75 o
  -2   4  13      354.30      386.70     81.49 o
  -1   4  13      210.81      193.13     40.30 o
   0   4  13      302.10      335.07     42.86 o
   1   4  13      734.80      809.74     53.66 o
   2   4  13       90.03       82.93     34.52 o
   3   4  13        9.42       26.81     53.46 o
   4   4  13      115.89      110.71     42.16 o
   5   4  13      280.89      316.43     54.04 o
   6   4  13      176.20      151.87     59.03 o
  -3   5  13     1119.86     1091.19    111.22 o
  -2   5  13     1558.57     1482.58    115.72 o
  -1   5  13       65.83       67.51     54.54 o
   0   5  13     3029.15     3296.38    161.67 o
   1   5  13      184.08      166.51     34.87 o
   2   5  13      283.64      312.73     41.19 o
   3   5  13     1366.85     1678.18     80.13 o
   4   5  13       89.37       70.40     61.76 o
   5   5  13     1702.11     1659.64    120.19 o
   6   5  13      155.30      177.22     72.52 o
  -1   6  13      740.44      773.44     98.01 o
   0   6  13       94.81      124.63     65.17 o
   1   6  13        6.53        0.29     66.22 o
   2   6  13      877.24     1071.91    100.71 o
   3   6  13        9.32      -42.28     59.13 o
   4   6  13     1005.12     1125.71    104.16 o
   5   6  13      135.64      158.58     59.39 o
   6   6  13        0.78       12.22     67.64 o
   1   7  13       40.92       96.65     66.47 o
   2   7  13      523.58      606.84     93.57 o
   3   7  13        0.32      -53.06     64.67 o
   4   7  13       32.77       13.82     62.99 o
   5   7  13      486.75      735.97     95.34 o
  -2  -1  14       97.98      118.55     69.72 o
  -1  -1  14       40.63       42.14     64.87 o
  -3   0  14      141.59      166.89     73.07 o
  -2   0  14      680.11      666.69     92.51 o
  -1   0  14      304.44      288.84     69.05 o
   0   0  14      101.98      129.87     66.11 o
   1   0  14        0.10      -22.57     58.54 o
   3   0  14      244.50      286.19     63.04 o
  -4   1  14      186.84      156.01     74.01 o
  -3   1  14     2011.23     2178.83    134.89 o
  -2   1  14       19.82       13.47     59.81 o
  -1   1  14     1454.13     1436.83    107.61 o
   0   1  14      422.06      288.82     67.02 o
   1   1  14      129.03      173.57     64.94 o
   2   1  14     1990.89     2027.53    245.33 o
   3   1  14        4.05       33.09     41.41 o
   4   1  14      630.09      438.64     78.98 o
  -4   2  14      283.42      347.00     75.07 o
  -3   2  14       98.26       77.91     66.77 o
  -2   2  14      505.45      521.16     75.86 o
  -1   2  14      214.29      146.01     58.19 o
   0   2  14        7.49        0.00     48.50 o
   1   2  14     1934.06     1970.30    116.63 o
   2   2  14       13.11       -8.09     54.05 o
   3   2  14      291.86      331.02     51.25 o
   4   2  14      664.35      634.01     86.87 o
  -2   3  14      305.78      344.16     65.11 o
  -1   3  14     1127.57     1199.36     90.72 o
   0   3  14      121.86       97.00     49.28 o
   1   3  14      701.08      734.34     74.35 o
   2   3  14       43.81       29.14     50.54 o
   3   3  14       10.00       33.78     53.08 o
   4   3  14      496.55      399.46     55.99 o
   5   3  14       41.47       14.66     63.58 o
  -2   4  14     2716.57     3184.55    169.70 o
  -1   4  14       58.69      100.40     69.40 o
   0   4  14     1508.88     1557.37     82.45 o
   1   4  14      729.30      813.46     67.51 o
   2   4  14      250.91      189.84     40.65 o
   3   4  14     1416.47     1485.58     76.49 o
   4   4  14        3.86       19.15     57.73 o
   5   4  14      633.49      509.01     89.36 o
  -1   5  14        0.30      -47.15     67.21 o
   0   5  14       50.69       45.21     61.36 o
   1   5  14      209.26      174.98     67.82 o
   2   5  14      930.02      935.67     59.98 o
   3   5  14       14.53       34.62     36.80 o
   4   5  14       53.81       25.76     65.29 o
   5   5  14      627.05      564.54     88.67 o
   6   5  14       64.74      170.63     78.52 o
   2   6  14      315.20      293.40     75.11 o
   3   6  14      280.94      284.18     74.56 o
   4   6  14       43.77       69.11     70.28 o
   5   6  14      636.80      754.85    102.45 o
  -3   1  15        5.66       47.03     76.30 o
  -2   1  15       15.63       14.50     69.40 o
  -1   1  15      276.94      272.96     74.33 o
   0   1  15      115.90       83.22     65.29 o
   1   1  15      753.19      732.53     95.11 o
  -3   2  15      669.91      648.31     90.55 o
  -2   2  15        8.46       84.25     63.16 o
  -1   2  15     1767.34     2039.60    124.95 o
   0   2  15       55.84      -12.87     56.51 o
   1   2  15      257.41      357.23     68.61 o
   2   2  15      522.32      449.84     78.00 o
   3   2  15       11.48       25.79     60.61 o
  -1   3  15      113.54      194.38     60.83 o
   0   3  15      255.87      231.18     57.82 o
   1   3  15     1365.23     1401.94    102.50 o
   2   3  15        0.79        8.27     56.03 o
   3   3  15      957.92     1016.77     96.48 o
   4   3  15      180.53      159.48     48.75 o
   1   4  15      540.85      567.60     71.93 o
   2   4  15       73.82       98.41     41.65 o
   3   4  15       54.05       23.82     42.58 o
   4   4  15       19.62       33.77     65.96 o
   4   5  15       76.31      109.04     62.09 o
  -1   2  16      166.73      151.43     75.10 o
   0   2  16        4.98       10.23     70.93 o
   0   3  16        7.07      -30.30     67.84 o
   1   3  16      287.44      217.69     68.02 o
   2   3  16       18.75       27.35     69.56 o
   2   4  16        2.77      -66.10     66.10 o
 
